# Supplementary material for: Local CO2 reservoir layer promotes rapid and selective electrochemical CO2 reduction
Source: Nat Commun. 2024 Apr 22;15:3397. doi: 10.1038/s41467-024-47498-9 (PMC11035706; doi:10.1038/s41467-024-47498-9)
Supplement: Supplementary file 3 — Source Data [file 41467_2024_47498_MOESM3_ESM.xlsx]

## Sheet: Figure 2a
			Figure 2a
2theta	Counts (arb. Unit)	2theta	Counts (arb. Unit)	2theta	Counts (arb. Unit)	2theta	Counts (arb. Unit)
	sim		UiO-66-A		UiO-66-B		UiO-66-C
5	0	4.02675	0.67478	3.22461	0.9686	4.02729	0.77195
5.02	0	4.06017	0.69646	3.25803	0.9351	4.06071	0.77524
5.04	0	4.0936	0.66394	3.29146	0.88335	4.09413	0.73618
5.06	0	4.12702	0.67526	3.32488	0.84722	4.12756	0.73167
5.08	0	4.16044	0.65069	3.3583	0.83284	4.16098	0.71042
5.1	0	4.19386	0.64322	3.39172	0.79214	4.1944	0.69181
5.12	0	4.22729	0.66201	3.42515	0.75741	4.22782	0.69277
5.14	0	4.26071	0.66008	4.22729	0.51237	4.26125	0.60952
5.16	0	4.29413	0.63238	4.26071	0.49991	4.29467	0.58682
5.18	0	4.32756	0.63816	4.29413	0.46483	4.32809	0.57896
5.2	0	4.36098	0.61166	4.32756	0.47799	4.36151	0.56563
5.22	0	4.3944	0.61985	4.36098	0.49132	4.39494	0.57557
5.24	0	4.42782	0.61744	4.3944	0.45852	4.42836	0.56298
5.26	0	4.46125	0.57962	4.42782	0.45764	4.46178	0.53739
5.28	0	4.49467	0.61551	4.46125	0.4636	4.4952	0.5634
5.3	0	4.52809	0.5854	4.49467	0.48939	4.52863	0.55188
5.32	0	4.56151	0.58106	4.52809	0.46781	4.56205	0.54176
5.34	0	4.59494	0.58347	4.56151	0.47307	4.59547	0.54513
5.36	0	4.62836	0.5789	4.59494	0.45729	4.62889	0.53679
5.38	0	4.66178	0.55746	4.62836	0.44624	4.66232	0.51875
5.4	0	4.6952	0.56035	4.66178	0.43098	4.69574	0.51558
5.42	0	4.72863	0.56035	4.6952	0.44483	4.72916	0.52022
5.44	0	4.76205	0.52036	4.72863	0.42659	4.76258	0.48736
5.46	0	4.79547	0.53529	4.76205	0.41221	4.79601	0.49254
5.48	0	4.82889	0.54806	4.79547	0.42238	4.82943	0.50449
5.5	0	4.86232	0.55987	4.82889	0.43887	4.86285	0.5179
5.52	0	4.89574	0.53674	4.86232	0.41291	4.89627	0.49375
5.54	0	4.92916	0.54228	4.89574	0.4101	4.9297	0.49651
5.56	0	4.96258	0.51795	4.92916	0.41063	4.96312	0.48041
5.58	0	4.99601	0.53698	4.96258	0.40011	4.99654	0.48962
5.6	0	5.02943	0.52493	4.99601	0.40011	5.02996	0.48157
5.62	0	5.06285	0.51192	5.02943	0.39607	5.06339	0.47151
5.64	0	5.09627	0.50205	5.06285	0.40116	5.09681	0.46661
5.66	0	5.1297	0.49603	5.09627	0.39484	5.13023	0.46047
5.68	0	5.16312	0.52132	5.1297	0.40116	5.16365	0.4795
5.7	0	5.19654	0.49241	5.16312	0.3966	5.19708	0.45864
5.72	0	5.22996	0.51915	5.19654	0.37362	5.2305	0.46884
5.74	0	5.26339	0.47988	5.22996	0.38379	5.26392	0.44597
5.76	0	5.29681	0.49048	5.26339	0.388	5.29734	0.45447
5.78	0	5.33023	0.4688	5.29681	0.38256	5.33077	0.43815
5.8	0	5.36365	0.48061	5.33023	0.39046	5.36419	0.44869
5.82	0	5.39708	0.47097	5.36365	0.40151	5.39761	0.44594
5.84	0	5.4305	0.48398	5.39708	0.38905	5.43103	0.45047
5.86	0	5.46392	0.48976	5.4305	0.36204	5.46446	0.44531
5.88	0	5.49734	0.46037	5.46392	0.39625	5.49788	0.43709
5.9	0	5.53077	0.48229	5.49734	0.37713	5.5313	0.44536
5.92	0.000986686	5.56419	0.46423	5.53077	0.36871	5.56472	0.43045
5.94	0.00101	5.59761	0.48085	5.56419	0.37976	5.59815	0.44527
5.96	0.00104	5.63103	0.4688	5.59761	0.36836	5.63157	0.4334
5.98	0.00107	5.66446	0.46037	5.63103	0.37309	5.66499	0.42934
6	0.0011	5.69788	0.45435	5.66446	0.36099	5.69841	0.42127
6.02	0.00114	5.7313	0.46495	5.69788	0.36064	5.73184	0.42824
6.04	0.00117	5.76472	0.44688	5.7313	0.36906	5.76526	0.41897
6.06	0.00121	5.79815	0.42713	5.76472	0.36608	5.79868	0.40476
6.08	0.00125	5.83157	0.4476	5.79815	0.35625	5.8321	0.41517
6.1	0.00128	5.86499	0.44712	5.83157	0.36783	5.86553	0.41872
6.12	0.00133	5.89841	0.45338	5.86499	0.34959	5.89895	0.41681
6.14	0.00137	5.93184	0.45459	5.89841	0.35625	5.93237	0.41984
6.16	0.00141	5.96526	0.4252	5.93184	0.3438	5.96579	0.39602
6.18	0.00146	5.99868	0.4423	5.96526	0.35362	5.99922	0.41074
6.2	0.00151	6.0321	0.41436	5.99868	0.36853	6.03264	0.39704
6.22	0.00157	6.06553	0.42568	6.0321	0.36187	6.06606	0.40238
6.24	0.00162	6.09895	0.44688	6.06553	0.34959	6.09948	0.41246
6.26	0.00168	6.13237	0.44688	6.09895	0.33485	6.13291	0.40753
6.28	0.00174	6.16579	0.4476	6.13237	0.34626	6.16633	0.41183
6.3	0.00181	6.19922	0.42472	6.16579	0.33906	6.19975	0.39411
6.32	0.00188	6.23264	0.45507	6.19922	0.33836	6.23317	0.41418
6.34	0.00195	6.26606	0.43339	6.23264	0.34906	6.2666	0.40326
6.36	0.00203	6.29948	0.42737	6.26606	0.33485	6.30002	0.39448
6.38	0.00211	6.33291	0.41171	6.29948	0.33696	6.33344	0.3847
6.4	0.0022	6.36633	0.42448	6.33291	0.32538	6.36687	0.38937
6.42	0.00229	6.39975	0.41147	6.36633	0.34169	6.40029	0.38613
6.44	0.00239	6.43317	0.41364	6.39975	0.31714	6.43371	0.37936
6.46	0.00249	6.4666	0.43002	6.43317	0.32749	6.46713	0.39378
6.48	0.0026	6.50002	0.40159	6.4666	0.32117	6.50056	0.37266
6.5	0.00272	6.53344	0.41243	6.50002	0.33152	6.53398	0.38337
6.52	0.00285	6.56687	0.44519	6.53344	0.31994	6.5674	0.40141
6.54	0.00299	6.60029	0.40328	6.56687	0.33976	6.60082	0.38
6.56	0.00314	6.63371	0.43676	6.60029	0.32503	6.63425	0.39748
6.58	0.0033	6.66713	0.42857	6.63371	0.34889	6.66767	0.39997
6.6	0.00347	6.70056	0.42424	6.66713	0.34626	6.70109	0.39619
6.62	0.00366	6.73398	0.41918	6.70056	0.33941	6.73451	0.39052
6.64	0.00386	6.7674	0.43821	6.73398	0.37765	6.76794	0.41604
6.66	0.00408	6.80082	0.45965	6.7674	0.34064	6.80136	0.41801
6.68	0.00431	6.83425	0.47266	6.80082	0.37151	6.83478	0.43703
6.7	0.00457	6.86767	0.45049	6.83425	0.37958	6.8682	0.42491
6.72	0.00485	6.90109	0.50036	6.86767	0.40888	6.90163	0.46806
6.74	0.00516	6.93451	0.48663	6.90109	0.43273	6.93505	0.46686
6.76	0.0055	6.96794	0.49121	6.93451	0.43922	6.96847	0.47209
6.78	0.00587	7.00136	0.5365	6.96794	0.46308	7.00189	0.51036
6.8	0.00629	7.03478	0.54975	7.00136	0.46711	7.03532	0.52058
6.82	0.00675	7.0682	0.57986	7.03478	0.49623	7.06874	0.55046
6.84	0.00726	7.10163	0.62226	7.0682	0.52447	7.10216	0.58827
6.86	0.00783	7.13505	0.63744	7.10163	0.57481	7.13558	0.61526
6.88	0.00847	7.16847	0.68755	7.13505	0.63743	7.16901	0.66972
6.9	0.00919	7.20189	0.7444	7.16847	0.70812	7.20243	0.7314
6.92	0.01	7.23532	0.77331	7.20189	0.76145	7.23585	0.76857
6.94	0.01093	7.26874	0.80583	7.23532	0.81933	7.26927	0.80968
6.96	0.012	7.30216	0.89087	7.26874	0.8916	7.3027	0.89074
6.98	0.01323	7.33558	0.91881	7.30216	0.96211	7.33612	0.93302
7	0.01466	7.36901	1	7.33558	1	7.36954	1
7.02	0.01632	7.40243	0.99735	7.36901	0.95527	7.40296	0.98327
7.04	0.01829	7.43585	0.96748	7.40243	0.93563	7.43639	0.95671
7.06	0.02112	7.46927	0.89087	7.43585	0.80635	7.46981	0.86223
7.08	0.02395	7.5027	0.80896	7.46927	0.71163	7.50323	0.77576
7.1	0.02739	7.53612	0.65502	7.5027	0.61252	7.53665	0.63963
7.12	0.03164	7.56954	0.58661	7.53612	0.51956	7.57008	0.56277
7.14	0.03696	7.60296	0.48976	7.56954	0.43922	7.6035	0.47112
7.16	0.04372	7.63639	0.46302	7.60296	0.38239	7.63692	0.43422
7.18	0.05251	7.66981	0.41845	7.63639	0.34573	7.67034	0.39215
7.2	0.06421	7.70323	0.39003	7.66981	0.30433	7.70377	0.35929
7.22	0.08032	7.73665	0.34377	7.70323	0.30468	7.73719	0.32847
7.24	0.10363	7.77008	0.34594	7.73665	0.29083	7.77061	0.32528
7.26	0.13973	7.8035	0.35293	7.77008	0.27995	7.80403	0.32632
7.28	0.19927	7.83692	0.32908	7.8035	0.27065	7.83746	0.30725
7.3	0.29971	7.87034	0.31559	7.83692	0.25908	7.87088	0.29436
7.32	0.46259	7.90377	0.3086	7.87034	0.24785	7.9043	0.28593
7.34	0.69698	7.93719	0.31727	7.90377	0.25276	7.93772	0.29337
7.36	0.94031	7.97061	0.32065	7.93719	0.24382	7.97115	0.29264
7.38	1	8.00403	0.31944	7.97061	0.2361	8.00457	0.28925
7.4	0.80764	8.03746	0.29896	8.00403	0.23452	8.03799	0.27502
7.42	0.55408	8.07088	0.30836	8.03746	0.24224	8.07141	0.28389
7.44	0.36006	8.1043	0.29198	8.07088	0.24627	8.10484	0.27428
7.46	0.23579	8.13772	0.31559	8.1043	0.24697	8.13826	0.29031
7.48	0.16151	8.17115	0.31727	8.13772	0.24259	8.17168	0.28997
7.5	0.11723	8.20457	0.29101	8.17115	0.27241	8.2051	0.28238
7.52	0.08948	8.23799	0.3245	8.20457	0.26644	8.23853	0.30278
7.54	0.07084	8.27141	0.31848	8.23799	0.27504	8.27195	0.30163
7.56	0.05757	8.30484	0.33558	8.27141	0.28504	8.30537	0.31642
7.58	0.04775	8.33826	0.34136	8.30484	0.29679	8.33879	0.32421
7.6	0.04028	8.37168	0.3628	8.33826	0.30433	8.37222	0.34108
7.62	0.03448	8.4051	0.3787	8.37168	0.32591	8.40564	0.35893
7.64	0.02989	8.43853	0.38424	8.4051	0.33643	8.43906	0.36616
7.66	0.02621	8.47195	0.39557	8.43853	0.35292	8.47248	0.37925
7.68	0.02321	8.50537	0.40376	8.47195	0.38151	8.50591	0.39429
7.7	0.02076	8.53879	0.40014	8.50537	0.388	8.53933	0.39404
7.72	0.01872	8.57222	0.40424	8.53879	0.3531	8.57275	0.38511
7.74	0.01701	8.60564	0.37991	8.57222	0.34187	8.60618	0.36508
7.76	0.01558	8.63906	0.36979	8.60564	0.29767	8.6396	0.34352
7.78	0.01437	8.67248	0.33486	8.63906	0.28434	8.67302	0.3157
7.8	0.01334	8.70591	0.3086	8.67248	0.24785	8.70644	0.28593
7.82	0.01247	8.73933	0.28379	8.70591	0.22066	8.73987	0.26024
7.84	0.01174	8.77275	0.24717	8.73933	0.21487	8.77329	0.23381
7.86	0.01111	8.80618	0.23103	8.77275	0.18418	8.80671	0.21274
7.88	0.01059	8.8396	0.245	8.80618	0.18523	8.84013	0.22244
7.9	0.01015	8.87302	0.24596	8.8396	0.17646	8.87356	0.22015
7.92	0.0098	8.90644	0.21971	8.87302	0.18085	8.90698	0.20405
7.94	0.00952	8.93987	0.21417	8.90644	0.17436	8.9404	0.19818
7.96	0.00931	8.97329	0.21561	8.93987	0.17365	8.97382	0.19891
7.98	0.00916	9.00671	0.21513	8.97329	0.17295	9.00725	0.19835
8	0.00908	9.04013	0.20116	9.00671	0.1526	9.04067	0.1822
8.02	0.00907	9.07356	0.19321	9.04013	0.15822	9.07409	0.17876
8.04	0.00912	9.10698	0.19562	9.07356	0.14769	9.10751	0.17685
8.06	0.00925	9.1404	0.19513	9.10698	0.14278	9.14094	0.17488
8.08	0.00945	9.17382	0.19489	9.1404	0.14419	9.17436	0.17519
8.1	0.00973	9.20725	0.17875	9.17382	0.15366	9.20778	0.16756
8.12	0.01011	9.24067	0.18405	9.20725	0.15068	9.2412	0.17011
8.14	0.01061	9.27409	0.2067	9.24067	0.14875	9.27463	0.18461
8.16	0.01122	9.30751	0.18887	9.27409	0.15383	9.30805	0.17439
8.18	0.012	9.34094	0.18381	9.30751	0.14331	9.34147	0.16749
8.2	0.01296	9.37436	0.19032	9.34094	0.14261	9.37489	0.1716
8.22	0.01416	9.40778	0.16406	9.37436	0.13612	9.40832	0.15187
8.24	0.01566	9.4412	0.17321	9.40778	0.13998	9.44174	0.15928
8.26	0.01754	9.47463	0.17514	9.4412	0.12735	9.47516	0.15635
8.28	0.01994	9.50805	0.17442	9.47463	0.14015	9.50858	0.16015
8.3	0.02301	9.54147	0.16285	9.50805	0.1277	9.54201	0.14825
8.32	0.02704	9.57489	0.17731	9.54147	0.13033	9.57543	0.15879
8.34	0.03242	9.60832	0.17538	9.57489	0.13454	9.60885	0.15891
8.36	0.03984	9.64174	0.1484	9.60832	0.12612	9.64227	0.13805
8.38	0.05053	9.67516	0.15273	9.64174	0.1277	9.6757	0.14148
8.4	0.06697	9.70858	0.17345	9.67516	0.12401	9.70912	0.1541
8.42	0.09396	9.74201	0.15442	9.70858	0.13664	9.74254	0.1456
8.44	0.13958	9.77543	0.15731	9.74201	0.12471	9.77596	0.14354
8.46	0.2143	9.80885	0.17538	9.77543	0.1177	9.80939	0.15328
8.48	0.32444	9.84227	0.16358	9.80885	0.13068	9.84281	0.14973
8.5	0.44709	9.8757	0.16044	9.84227	0.12103	9.87623	0.1444
8.52	0.49425	9.90912	0.16333	9.8757	0.11419	9.90965	0.14405
8.54	0.4128	9.94254	0.14792	9.90912	0.11209	9.94308	0.13303
8.56	0.28769	9.97596	0.15611	9.94254	0.12542	9.9765	0.14297
8.58	0.18783	10.0094	0.15322	9.97596	0.12735	10.0099	0.14168
8.6	0.12283	10.0428	0.1655	10.0094	0.11717	10.0433	0.1465
8.62	0.08374	10.0762	0.15418	10.0428	0.117	10.0768	0.13887
8.64	0.06049	10.1097	0.15587	10.0762	0.11682	10.1102	0.13993
8.66	0.04603	10.1431	0.14093	10.1097	0.10595	10.1436	0.12631
8.68	0.03639	10.1765	0.15298	10.1431	0.12384	10.177	0.14035
8.7	0.02955	10.2099	0.14021	10.1765	0.09788	10.2105	0.12312
8.72	0.0245	10.2433	0.14864	10.2099	0.10682	10.2439	0.13176
8.74	0.02066	10.2768	0.12937	10.2433	0.10682	10.2773	0.11886
8.76	0.01767	10.3102	0.15346	10.2768	0.09612	10.3107	0.1314
8.78	0.0153	10.3436	0.14503	10.3102	0.11542	10.3442	0.13221
8.8	0.01338	10.377	0.14382	10.3436	0.10858	10.3776	0.12912
8.82	0.01182	10.4105	0.13659	10.377	0.10524	10.411	0.12317
8.84	0.00955	10.4439	0.1325	10.4105	0.10981	10.4444	0.12196
8.86	0.00849	10.4773	0.14768	10.4439	0.11542	10.4778	0.13399
8.88	0.0076	10.5107	0.13346	10.4773	0.1063	10.5113	0.12143
8.9	0.00684	10.5442	0.13659	10.5107	0.10437	10.5447	0.12288
8.92	0.00619	10.5776	0.1325	10.5442	0.10156	10.5781	0.1192
8.94	0.00563	10.611	0.13828	10.5776	0.10086	10.6115	0.12283
8.96	0.00514	10.6444	0.13081	10.611	0.09121	10.6449	0.11461
8.98	0.00471	10.6778	0.12479	10.6444	0.10577	10.6784	0.11545
9	0.00433	10.7113	0.12021	10.6778	0.09525	10.7118	0.10887
9.02	0.00399	10.7447	0.12166	10.7113	0.09051	10.7452	0.10825
9.04	0.0037	10.7781	0.11491	10.7447	0.09437	10.7786	0.10503
9.06	0.00343	10.8115	0.11756	10.7781	0.09507	10.8121	0.10704
9.08	0.00319	10.845	0.12021	10.8115	0.09244	10.8455	0.10793
9.1	0.00298	10.8784	0.13178	10.845	0.10139	10.8789	0.11866
9.12	0.00279	10.9118	0.11323	10.8784	0.08998	10.9123	0.10243
9.14	0.00261	10.9452	0.11298	10.9118	0.0863	10.9458	0.10104
9.16	0.00245	10.9786	0.11539	10.9452	0.09367	10.9792	0.10512
9.18	0.00231	11.0121	0.11563	10.9786	0.09595	11.0126	0.10604
9.2	0.00218	11.0455	0.10407	11.0121	0.0749	11.046	0.09127
9.22	0.00205	11.0789	0.11804	11.0455	0.09174	11.0794	0.10624
9.24	0.00194	11.1123	0.11298	11.0789	0.08174	11.1129	0.09952
9.26	0.00184	11.1457	0.11491	11.1123	0.0877	11.1463	0.1028
9.28	0.00175	11.1792	0.12599	11.1457	0.08332	11.1797	0.10875
9.3	0.00166	11.2126	0.10744	11.1792	0.08051	11.2131	0.0954
9.32	0.00158	11.246	0.11298	11.2126	0.07595	11.2466	0.09758
9.34	0.0015	11.2794	0.11033	11.246	0.08577	11.28	0.09909
9.36	0.00143	11.3129	0.11106	11.2794	0.08244	11.3134	0.09846
9.38	0.00137	11.3463	0.11323	11.3129	0.08227	11.3468	0.09985
9.4	0.0013	11.3797	0.10552	11.3463	0.07543	11.3803	0.09241
9.42	0.00125	11.4131	0.11106	11.3797	0.08472	11.4137	0.09922
9.44	0.00119	11.4466	0.10455	11.4131	0.08279	11.4471	0.09423
9.46	0.00114	11.48	0.10961	11.4466	0.08156	11.4805	0.0972
9.48	0.0011	11.5134	0.106	11.48	0.07946	11.5139	0.09408
9.5	0.00105	11.5468	0.1019	11.5134	0.08841	11.5474	0.09433
9.52	0.00101	11.5802	0.09684	11.5468	0.08805	11.5808	0.09083
9.54	0.000972972	11.6137	0.09998	11.5802	0.08525	11.6142	0.09199
9.56	0.000936101	11.6471	0.11732	11.6137	0.09226	11.6476	0.10594
9.58	0.000901284	11.6805	0.10744	11.6471	0.08648	11.6811	0.09739
9.6	0.000868374	11.7139	0.11323	11.6805	0.08192	11.7145	0.09974
9.62	0.000837232	11.7474	0.11009	11.7139	0.09121	11.7479	0.10075
9.64	0.000807735	11.7808	0.10744	11.7474	0.08841	11.7813	0.09804
9.66	0.000779769	11.8142	0.09468	11.7808	0.09753	11.8147	0.09255
9.68	0.000753229	11.8476	0.11588	11.8142	0.11209	11.8482	0.1116
9.7	0.000728021	11.8811	0.10744	11.8476	0.09297	11.8816	0.09956
9.72	0.000704057	11.9145	0.12069	11.8811	0.11191	11.915	0.11476
9.74	0.000681256	11.9479	0.12527	11.9145	0.10384	11.9484	0.11513
9.76	0.000659545	11.9813	0.11804	11.9479	0.12296	11.9818	0.11669
9.78	0.000638855	12.0147	0.13033	11.9813	0.12331	12.0153	0.12502
9.8	0.000619123	12.0482	0.13226	12.0147	0.13612	12.0487	0.1306
9.82	0.00060029	12.0816	0.14743	12.0482	0.13033	12.0821	0.13881
9.84	0.000582304	12.115	0.14358	12.0816	0.13857	12.1155	0.13899
9.86	0.000565113	12.1484	0.13828	12.115	0.11173	12.149	0.12647
9.88	0.000548673	12.1819	0.10648	12.1484	0.11279	12.1824	0.10555
9.9	0.000532939	12.2153	0.12166	12.1819	0.09595	12.2158	0.11007
9.92	0.000517872	12.2487	0.10431	12.2153	0.10963	12.2492	0.10304
9.94	0.000503435	12.2821	0.08865	12.2487	0.0842	12.2827	0.08406
9.96	0.000489594	12.3155	0.08576	12.2821	0.08963	12.3161	0.08395
9.98	0	12.349	0.09179	12.3155	0.07718	12.3495	0.08381
10	0	12.3824	0.08721	12.349	0.08051	12.3829	0.08186
10.02	0	12.4158	0.09684	12.3824	0.07332	12.4163	0.0859
10.04	0	12.4492	0.08817	12.4158	0.05946	12.4498	0.07547
10.06	0	12.4826	0.07348	12.4492	0.0656	12.4832	0.06769
10.08	0	12.5161	0.08938	12.4826	0.05806	12.5166	0.0758
10.1	0	12.5495	0.08914	12.5161	0.07507	12.55	0.08133
10.12	0	12.5829	0.08359	12.5495	0.06894	12.5835	0.07557
10.14	0	12.6163	0.08793	12.5829	0.0635	12.6169	0.07666
10.16	0	12.6498	0.06239	12.6163	0.06823	12.6503	0.06116
10.18	0	12.6832	0.08456	12.6498	0.06052	12.6837	0.0734
10.2	0	12.7166	0.08263	12.6832	0.06858	12.7172	0.07481
10.22	0	12.75	0.07564	12.7166	0.07104	12.7506	0.07096
10.24	0	12.7835	0.07757	12.75	0.06245	12.784	0.06937
10.26	0	12.8169	0.06697	12.7835	0.06578	12.8174	0.0634
10.28	0	12.8503	0.08673	12.8169	0.0528	12.8508	0.07227
10.3	0	12.8837	0.07227	12.8503	0.05964	12.8843	0.06489
10.32	0	12.9171	0.06962	12.8837	0.05876	12.9177	0.06282
10.34	0	12.9506	0.0636	12.9171	0.06016	12.9511	0.05926
10.36	0	12.984	0.06986	12.9506	0.0521	12.9845	0.06076
10.38	0	13.0174	0.07034	12.984	0.05964	13.018	0.0636
10.4	0	13.0508	0.06649	13.0174	0.05473	13.0514	0.05938
10.42	0	13.0843	0.06697	13.0508	0.05771	13.0848	0.0607
10.44	0	13.1177	0.07902	13.0843	0.05087	13.1182	0.06647
10.46	0	13.1511	0.07926	13.1177	0.04964	13.1516	0.06622
10.48	0	13.1845	0.05999	13.1511	0.05648	13.1851	0.05561
10.5	0	13.218	0.07854	13.1845	0.05139	13.2185	0.06632
10.52	0	13.2514	0.07805	13.218	0.06052	13.2519	0.06905
10.54	0	13.2848	0.07757	13.2514	0.05052	13.2853	0.06538
10.56	0	13.3182	0.08046	13.2848	0.05332	13.3187	0.06826
10.58	0	13.3516	0.06312	13.3182	0.05332	13.3522	0.05665
10.6	8.27324e-05	13.3851	0.07854	13.3516	0.03877	13.3856	0.0621
10.62	8.50502e-05	13.4185	0.05854	13.3851	0.05245	13.419	0.0533
10.64	8.74667e-05	13.4519	0.05179	13.4185	0.04859	13.4524	0.0475
10.66	8.99877e-05	13.4853	0.06697	13.4519	0.06367	13.4859	0.06269
10.68	9.26191e-05	13.5188	0.05782	13.4853	0.05227	13.5193	0.05276
10.7	9.53677e-05	13.5522	0.06818	13.5188	0.04683	13.5527	0.05787
10.72	9.82404e-05	13.5856	0.06312	13.5522	0.04122	13.5861	0.05261
10.74	0.000101245	13.619	0.04987	13.5856	0.05385	13.6196	0.04797
10.76	0.000104389	13.6524	0.06191	13.619	0.05122	13.653	0.05514
10.78	0.000107682	13.6859	0.05902	13.6524	0.04982	13.6864	0.05274
10.8	0.000111133	13.7193	0.05758	13.6859	0.04385	13.7198	0.04978
10.82	0.000114753	13.7527	0.05734	13.7193	0.04754	13.7532	0.05085
10.84	0.000118552	13.7861	0.06721	13.7527	0.04982	13.7867	0.05822
10.86	0.000122544	13.8196	0.0436	13.7861	0.04911	13.8201	0.04219
10.88	0.00012674	13.853	0.05806	13.8196	0.03684	13.8535	0.04775
10.9	0.000131155	13.8864	0.07275	13.853	0.05192	13.8869	0.06263
10.92	0.000135805	13.9198	0.06071	13.8864	0.0428	13.9204	0.05152
10.94	0.000140706	13.9533	0.06071	13.9198	0.04718	13.9538	0.05299
10.96	0.000145877	13.9867	0.06625	13.9533	0.0535	13.9872	0.05881
10.98	0.000151339	14.0201	0.0595	13.9867	0.05824	14.0206	0.05588
11	0.000157113	14.0535	0.05974	14.0201	0.05122	14.0541	0.05369
11.02	0.000163224	14.0869	0.06167	14.0535	0.0535	14.0875	0.05575
11.04	0.000169697	14.1204	0.0648	14.0869	0.05631	14.1209	0.05878
11.06	0.000176564	14.1538	0.06119	14.1204	0.05736	14.1543	0.05671
11.08	0.000183855	14.1872	0.05878	14.1538	0.04982	14.1877	0.05258
11.1	0.000191607	14.2206	0.06215	14.1872	0.0528	14.2212	0.05583
11.12	0.000199859	14.254	0.06673	14.2206	0.04543	14.2546	0.05643
11.14	0.000208656	14.2875	0.05902	14.254	0.05683	14.288	0.05509
11.16	0.000218046	14.3209	0.06625	14.2875	0.04754	14.3214	0.05681
11.18	0.000228083	14.3543	0.05685	14.3209	0.04841	14.3549	0.05082
11.2	0.000238829	14.3877	0.06047	14.3543	0.04473	14.3883	0.05201
11.22	0.000250352	14.4212	0.05324	14.3877	0.02491	14.4217	0.04054
11.24	0.000262728	14.4546	0.04144	14.4212	0.04105	14.4551	0.03804
11.26	0.000276044	14.488	0.06264	14.4546	0.05262	14.4885	0.0561
11.28	0.000290397	14.5214	0.03975	14.488	0.04087	14.522	0.03686
11.3	0.000305898	14.5549	0.04866	14.5214	0.04894	14.5554	0.04552
11.32	0.000322672	14.5883	0.05854	14.5549	0.04508	14.5888	0.05083
11.34	0.000340861	14.6217	0.06047	14.5883	0.0449	14.6222	0.05207
11.36	0.000360631	14.6551	0.05709	14.6217	0.04315	14.6556	0.04922
11.38	0.000382168	14.6885	0.04842	14.6551	0.04701	14.6891	0.04471
11.4	0.00040569	14.722	0.06119	14.6885	0.04648	14.7225	0.05308
11.42	0.000431447	14.7554	0.053	14.722	0.0542	14.7559	0.05018
11.44	0.000459732	14.7888	0.053	14.7554	0.04631	14.7893	0.04754
11.46	0.000490886	14.8222	0.0595	14.7888	0.04526	14.8228	0.05154
11.48	0.000525308	14.8557	0.06432	14.8222	0.0521	14.8562	0.05705
11.5	0.000563472	14.8891	0.06529	14.8557	0.05034	14.8896	0.05711
11.52	0.000605938	14.9225	0.05324	14.8891	0.0342	14.923	0.04365
11.54	0.000653375	14.9559	0.05035	14.9225	0.03859	14.9565	0.04318
11.56	0.000706589	14.9893	0.0477	14.9559	0.03561	14.9899	0.04041
11.58	0.000766554	15.0228	0.04168	14.9893	0.03403	15.0233	0.03586
11.6	0.000834455	15.0562	0.0595	15.0228	0.04245	15.0567	0.0506
11.62	0.000911752	15.0896	0.04529	15.0562	0.02912	15.0901	0.03663
11.64	0.001	15.123	0.03903	15.0896	0.03228	15.1236	0.0335
11.66	0.0011	15.1565	0.04288	15.123	0.03017	15.157	0.03537
11.68	0.00122	15.1899	0.04625	15.1565	0.02649	15.1904	0.0364
11.7	0.00136	15.2233	0.04746	15.1899	0.0328	15.2238	0.03931
11.72	0.00152	15.2567	0.03276	15.2233	0.03052	15.2573	0.02872
11.74	0.00172	15.2902	0.05444	15.2567	0.03175	15.2907	0.04364
11.76	0.00195	15.3236	0.04457	15.2902	0.03368	15.3241	0.03767
11.78	0.00223	15.357	0.03734	15.3236	0.02754	15.3575	0.03079
11.8	0.00258	15.3904	0.04192	15.357	0.03613	15.391	0.03672
11.82	0.00302	15.4238	0.05011	15.3904	0.02578	15.4244	0.03874
11.84	0.00357	15.4573	0.0253	15.4238	0.02403	15.4578	0.02156
11.86	0.00429	15.4907	0.04818	15.4573	0.02754	15.4912	0.03804
11.88	0.00525	15.5241	0.03686	15.4907	0.02456	15.5246	0.02947
11.9	0.00656	15.5575	0.02385	15.5241	0.02315	15.5581	0.0203
11.92	0.00845	15.5909	0.0424	15.5575	0.02596	15.5915	0.03364
11.94	0.01136	15.6244	0.04842	15.5909	0.0228	15.6249	0.03662
11.96	0.01614	15.6578	0.04794	15.6244	0.02947	15.6583	0.03852
11.98	0.02421	15.6912	0.05059	15.6578	0.02017	15.6918	0.03719
12	0.03737	15.7246	0.03614	15.6912	0.02368	15.7252	0.02869
12.02	0.0566	15.7581	0.04384	15.7246	0.02771	15.7586	0.0352
12.04	0.07751	15.7915	0.03276	15.7581	0.02947	15.792	0.02837
12.06	0.08453	15.8249	0.03349	15.7915	0.02368	15.8254	0.02692
12.08	0.0697	15.8583	0.03903	15.8249	0.02228	15.8589	0.03015
12.1	0.04823	15.8918	0.03903	15.8583	0.02017	15.8923	0.02945
12.12	0.03137	15.9252	0.02048	15.8918	0.02386	15.9257	0.01827
12.14	0.02046	15.9586	0.02987	15.9252	0.01965	15.9591	0.02315
12.16	0.01392	15.992	0.02939	15.9586	0.01965	15.9926	0.02283
12.18	0.01003	16.0254	0.03011	15.992	0.02386	16.026	0.02472
12.2	0.0076	16.0589	0.03686	16.0254	0.01772	16.0594	0.02718
12.22	0.00598	16.0923	0.03806	16.0589	0.02017	16.0928	0.02881
12.24	0.00483	16.1257	0.03373	16.0923	0.02631	16.1262	0.02796
12.26	0.00398	16.1591	0.02313	16.1257	0.01894	16.1597	0.0184
12.28	0.00333	16.1926	0.04071	16.1591	0.01859	16.1931	0.03005
12.3	0.00283	16.226	0.02505	16.1926	0.03228	16.2265	0.02415
12.32	0.00243	16.2594	0.03228	16.226	0.01824	16.2599	0.02429
12.34	0.00211	16.2928	0.03614	16.2594	0.02175	16.2934	0.02804
12.36	0.00185	16.3263	0.03421	16.2928	0.02491	16.3268	0.02781
12.38	0.00163	16.3597	0.03108	16.3263	0.02333	16.3602	0.02519
12.4	0.00145	16.3931	0.04674	16.3597	0.03508	16.3936	0.03959
12.42	0.0013	16.4265	0.0253	16.3931	0.02578	16.4271	0.02214
12.44	0.00117	16.4599	0.02963	16.4265	0.0221	16.4605	0.02381
12.46	0.00106	16.4934	0.03349	16.4599	0.0321	16.4939	0.02973
12.48	0.000963286	16.5268	0.03373	16.4934	0.01894	16.5273	0.02549
12.5	0.000879522	16.5602	0.03565	16.5268	0.02087	16.5607	0.02743
12.52	0.000806188	16.5936	0.02265	16.5602	0.01789	16.5942	0.01773
12.54	0.000741628	16.6271	0.02626	16.5936	0.02052	16.6276	0.02103
12.56	0.0006845	16.6605	0.01951	16.6271	0.03403	16.661	0.02103
12.58	0.000633708	16.6939	0.0318	16.6605	0.02736	16.6944	0.02702
12.6	0.000588353	16.7273	0.02265	16.6939	0.01859	16.7279	0.01796
12.62	0.000547686	16.7607	0.02481	16.7273	0.02701	16.7613	0.02223
12.64	0.000511084	16.7942	0.03349	16.7607	0.02473	16.7947	0.02727
12.66	0.000478025	16.8276	0.04577	16.7942	0.02543	16.8281	0.03572
12.68	0.000463343	16.861	0.0306	16.8276	0.03087	16.8615	0.02739
12.7	0.000436535	16.8944	0.03614	16.861	0.03035	16.895	0.03092
12.72	0.000412149	16.9278	0.03421	16.8944	0.02807	16.9284	0.02887
12.74	0.000389913	16.9613	0.053	16.9278	0.03175	16.9618	0.04267
12.76	0.000369591	16.9947	0.04384	16.9613	0.04473	16.9952	0.04089
12.78	0.000350979	17.0281	0.0489	16.9947	0.04403	17.0286	0.04404
12.8	0.000333901	17.0615	0.05709	17.0281	0.04876	17.0621	0.0511
12.82	0.000318204	17.095	0.05902	17.0615	0.04982	17.0955	0.05274
12.84	0.000303752	17.1284	0.06938	17.095	0.04947	17.1289	0.05955
12.86	0.00029043	17.1618	0.05324	17.1284	0.0542	17.1623	0.05034
12.88	0.000278132	17.1952	0.0542	17.1618	0.04999	17.1958	0.04958
12.9	0.000266769	17.2286	0.05517	17.1952	0.03719	17.2292	0.04594
12.92	0.00025626	17.2621	0.04336	17.2286	0.04227	17.2626	0.03974
12.94	0.000246534	17.2955	0.03493	17.2621	0.03052	17.296	0.03017
12.96	0.000237528	17.3289	0.04192	17.2955	0.03473	17.3295	0.03625
12.98	0.000229188	17.3623	0.03228	17.3289	0.02859	17.3629	0.02775
13	0.000221462	17.3958	0.03373	17.3623	0.01684	17.3963	0.02479
13.02	0.000214308	17.4292	0.03397	17.3958	0.02631	17.4297	0.02812
13.04	0.000207687	17.4626	0.0265	17.4292	0.01929	17.4631	0.02078
13.06	0.000201564	17.496	0.03517	17.4626	0.01368	17.4966	0.0247
13.08	0.000195909	17.5295	0.01735	17.496	0.02105	17.53	0.01524
13.1	0.000190694	17.5629	0.01831	17.5295	0.02403	17.5634	0.01688
13.12	0.000185898	17.5963	0.02457	17.5629	0.0214	17.5968	0.02019
13.14	0.000181498	17.6297	0.02554	17.5963	0.01789	17.6303	0.01966
13.16	0.000177478	17.6632	0.02722	17.6297	0.01491	17.6637	0.01979
13.18	0.000173823	17.6966	0.02024	17.6632	0.02386	17.6971	0.01811
13.2	0.00017052	17.73	0.03132	17.6966	0.01316	17.7305	0.02195
13.22	0.000167558	17.7634	0.02939	17.73	0.01965	17.764	0.02283
13.24	0.000164932	17.7968	0.01807	17.7634	0.0128	17.7974	0.01297
13.26	0.000162634	17.8303	0.0147	17.7968	0.01614	17.8308	0.01182
13.28	0.000160662	17.8637	0.0212	17.8303	0.01333	17.8642	0.01524
13.3	0.000159015	17.8971	0.02313	17.8637	0.01228	17.8976	0.01617
13.32	0.000157696	17.9305	0.01349	17.8971	0.01596	17.9311	0.01096
13.34	0.000178764	17.964	0.02602	17.9305	0.00631	17.9645	0.01611
13.36	0.000178739	17.9974	0.02674	17.964	0.02035	17.9979	0.02129
13.38	0.000179091	18.0308	0.01735	17.9974	0.01579	18.0313	0.01348
13.4	0.000179833	18.0642	0.0253	18.0308	0.01403	18.0648	0.01821
13.42	0.000180984	18.0976	0.02168	18.0642	0.01737	18.0982	0.01691
13.44	0.000182568	18.1311	0.01879	18.0976	0.01807	18.1316	0.01521
13.46	0.000184611	18.1645	0.02361	18.1311	0.00737	18.165	0.01485
13.48	0.000187149	18.1979	0.0253	18.1645	0.01842	18.1984	0.01968
13.5	0.000190219	18.2313	0.01566	18.1979	0.01105	18.2319	0.01077
13.52	0.00011204	18.2647	0.02192	18.2313	0.02122	18.2653	0.01836
13.54	0.000118516	18.2982	0.01855	18.2647	0.00912	18.2987	0.01206
13.56	0.000125609	18.3316	0.02168	18.2982	0.00789	18.3321	0.01374
13.58	0.000133403	18.365	0.02626	18.3316	0.01544	18.3656	0.01933
13.6	0.000141998	18.3984	0.01253	18.365	0.02228	18.399	0.01243
13.62	0.00015151	18.4319	0.02337	18.3984	0.01631	18.4324	0.01768
13.64	0.000162081	18.4653	0.02457	18.4319	0.02158	18.4658	0.02025
13.66	0.000173878	18.4987	0.01253	18.4653	0.02105	18.4992	0.01202
13.68	0.000187108	18.5321	0.02746	18.4987	0.01807	18.5327	0.02101
13.7	0.000202019	18.5656	0.0277	18.5321	0.02052	18.5661	0.02199
13.72	0.000218918	18.599	0.03228	18.5656	0.02701	18.5995	0.02723
13.74	0.000238187	18.6324	0.02963	18.599	0.02999	18.6329	0.02645
13.76	0.000260305	18.6658	0.02626	18.6324	0.02824	18.6664	0.02361
13.78	0.000285877	18.6992	0.03373	18.6658	0.02526	18.6998	0.02761
13.8	0.000315684	18.7327	0.03228	18.6992	0.0214	18.7332	0.02535
13.82	0.000350735	18.7661	0.03373	18.7327	0.02386	18.7666	0.02714
13.84	0.000392365	18.7995	0.03734	18.7661	0.02158	18.8	0.02879
13.86	0.00044236	18.8329	0.03373	18.7995	0.02421	18.8335	0.02725
13.88	0.000503153	18.8664	0.02048	18.8329	0.01684	18.8669	0.01593
13.9	0.000578128	18.8998	0.02843	18.8664	0.02596	18.9003	0.0243
13.92	0.000672086	18.9332	0.02843	18.8998	0.02158	18.9337	0.02283
13.94	0.000792028	18.9666	0.02746	18.9332	0.03175	18.9672	0.02559
13.96	0.000948518	19.0001	0.02337	18.9666	0.02315	19.0006	0.01997
13.98	0.00116	19.0335	0.03927	19.0001	0.02473	19.034	0.03114
14	0.00145	19.0669	0.03108	19.0335	0.02929	19.0674	0.02718
14.02	0.00188	19.1003	0.04312	19.0669	0.03157	19.1009	0.036
14.04	0.00257	19.1337	0.02987	19.1003	0.02473	19.1343	0.02485
14.06	0.00371	19.1672	0.0306	19.1337	0.04122	19.1677	0.03085
14.08	0.00563	19.2006	0.03156	19.1672	0.03385	19.2011	0.02903
14.1	0.00864	19.234	0.03686	19.2006	0.0314	19.2345	0.03175
14.12	0.01261	19.2674	0.033	19.234	0.02736	19.268	0.02783
14.14	0.01578	19.3009	0.01927	19.2674	0.02473	19.3014	0.01776
14.16	0.01506	19.3343	0.02746	19.3009	0.02842	19.3348	0.02447
14.18	0.01129	19.3677	0.0253	19.3343	0.01579	19.3682	0.0188
14.2	0.00757	19.4011	0.01518	19.3677	0.01245	19.4017	0.01092
14.22	0.00495	19.4345	0.0147	19.4011	0.01105	19.4351	0.01012
14.24	0.00334	19.468	0.01397	19.4345	0.01088	19.4685	0.00958
14.26	0.00239	19.5014	0.01373	19.468	0.00947	19.5019	0.00895
14.28	0.00183	19.5348	0.00964	19.5014	0.00596	19.5354	0.00504
14.3	0.00147	19.5682	0.02722	19.5348	0.00947	19.5688	0.01798
14.32	0.00123	19.6016	0.0094	19.5682	0.01298	19.6022	0.00722
14.34	0.00106	19.6351	0.00771	19.6016	0.01017	19.6356	0.00516
14.36	0.000942449	19.6685	0	19.6351	0.01017	19.669	0
14.38	0.000860767	19.7019	0.00747	19.6685	0.01175	19.7025	0.00552
14.4	0.000806407	19.7354	0.01735	19.7019	0.00789	19.7359	0.01084
14.42	0.000774128	19.7688	0.00554	19.7354	0.01088	19.7693	0.00394
14.44	0.000760851	19.8022	0.00747	19.7688	0.01579	19.8027	0.00687
14.46	0.000765104	19.8356	0.0012	19.8022	0.01263	19.8361	0.00163
14.48	0.000786751	19.869	0.00988	19.8356	0.00368	19.8696	0.00444
14.5	0.000826951	19.9025	0.00602	19.869	0.00351	19.903	0.0018
14.52	0.000888297	19.9359	0.00988	19.9025	0.01175	19.9364	0.00714
14.54	0.000975199	19.9693	0.01156	19.9359	0.00754	19.9698	0.00686
14.56	0.00109	20.0027	0.00891	19.9693	0.00702	20.0033	0.00491
14.58	0.00126	20.0361	0.01277	20.0027	0.00719	20.0367	0.00754
14.6	0.00148	20.0696	0.00458	20.0361	0.01228	20.0701	0.00377
14.62	0.00179	20.103	0.01132	20.0696	0.01035	20.1035	0.00763
14.64	0.00224	20.1364	0.01397	20.103	0.00509	20.1369	0.00765
14.66	0.00294	20.1698	0.01253	20.1364	0.00368	20.1704	0.00621
14.68	0.00407	20.2033	0.01638	20.1698	0.01245	20.2038	0.01172
14.7	0.006	20.2367	0.01012	20.2033	0.00263	20.2372	0.00425
14.72	0.00917	20.2701	0.00867	20.2367	0.01088	20.2706	0.00604
14.74	0.01394	20.3035	0.0147	20.2701	0.01929	20.3041	0.01288
14.76	0.01951	20.337	0.01421	20.3035	0.00631	20.3375	0.00822
14.78	0.02223	20.3704	0.01325	20.337	0.00754	20.3709	0.00798
14.8	0.0191	20.4038	0.00843	20.3704	0.01421	20.4043	0.00699
14.82	0.01349	20.4372	0.0306	20.4038	0.01298	20.4378	0.0214
14.84	0.00884	20.4706	0.01397	20.4372	0.01824	20.4712	0.01205
14.86	0.00577	20.5041	0.00867	20.4706	0.00614	20.5046	0.00445
14.88	0.00391	20.5375	0.01108	20.5041	0.00649	20.538	0.00618
14.9	0.0028	20.5709	0.0118	20.5375	0.00789	20.5714	0.00713
14.92	0.00212	20.6043	0.0212	20.5709	0	20.6049	0.01078
14.94	0.00167	20.6378	0.02433	20.6043	0.01017	20.6383	0.01628
14.96	0.00135	20.6712	0.01397	20.6378	0.00842	20.6717	0.00876
14.98	0.00112	20.7046	0.0106	20.6712	0.01052	20.7051	0.00721
15	0.000937728	20.738	0.01735	20.7046	0.01175	20.7386	0.01213
15.02	0.000799424	20.7714	0.02313	20.738	0.01491	20.772	0.01705
15.04	0.000689904	20.8049	0.01012	20.7714	0.01088	20.8054	0.007
15.06	0.000601731	20.8383	0.0053	20.8049	0.0107	20.8388	0.00372
15.08	0.000529706	20.8717	0.00554	20.8383	0.01263	20.8723	0.00453
15.1	0.000470113	20.9051	0.01373	20.8717	0.01088	20.9057	0.00942
15.12	0.000420241	20.9386	0.01638	20.9051	0.02158	20.9391	0.01477
15.14	0.00037808	20.972	0.00506	20.9386	0.01351	20.9725	0.0045
15.16	0.00034211	--	--	20.972	0.01824	--	--
15.18	0.000311168	--	--	21.0054	0.01596	--	--
15.2	0.000284352	--	--	21.0388	0.00702	--	--
15.22	0.000260954	--	--	21.0723	0.01649	--	--
15.24	0.000240412	--	--	21.1057	0.01228	--	--
15.26	0.000222273	--	--	21.1391	0.00667	--	--
15.28	0.000206173	--	--	21.1725	0.01245	--	--
15.3	0.000191815	--	--	--	--	--	--
15.32	0.000178951	--	--	--	--	--	--
15.34	0.00016738	--	--	--	--	--	--
15.36	0.000156931	--	--	--	--	--	--
15.38	0.000147461	--	--	--	--	--	--
15.4	0.00013885	--	--	--	--	--	--
15.42	0.000130996	--	--	--	--	--	--
15.44	0.000123811	--	--	--	--	--	--
15.46	0.00011722	--	--	--	--	--	--
15.48	0.000111158	--	--	--	--	--	--
15.5	0.000105569	--	--	--	--	--	--
15.52	0.000100404	--	--	--	--	--	--
15.54	9.56212e-05	--	--	--	--	--	--
15.56	9.11824e-05	--	--	--	--	--	--
15.58	8.70551e-05	--	--	--	--	--	--
15.6	8.32102e-05	--	--	--	--	--	--
15.62	6.44795e-05	--	--	--	--	--	--
15.64	9.99425e-05	--	--	--	--	--	--
15.66	9.82761e-05	--	--	--	--	--	--
15.68	9.6837e-05	--	--	--	--	--	--
15.7	9.56127e-05	--	--	--	--	--	--
15.72	9.45922e-05	--	--	--	--	--	--
15.74	9.37662e-05	--	--	--	--	--	--
15.76	9.3127e-05	--	--	--	--	--	--
15.78	9.2668e-05	--	--	--	--	--	--
15.8	9.23842e-05	--	--	--	--	--	--
15.82	9.22716e-05	--	--	--	--	--	--
15.84	9.23273e-05	--	--	--	--	--	--
15.86	9.25494e-05	--	--	--	--	--	--
15.88	9.29371e-05	--	--	--	--	--	--
15.9	9.34907e-05	--	--	--	--	--	--
15.92	9.42114e-05	--	--	--	--	--	--
15.94	9.51013e-05	--	--	--	--	--	--
15.96	9.61636e-05	--	--	--	--	--	--
15.98	9.74026e-05	--	--	--	--	--	--
16	9.88236e-05	--	--	--	--	--	--
16.02	0.000100433	--	--	--	--	--	--
16.04	0.000102239	--	--	--	--	--	--
16.06	0.000104249	--	--	--	--	--	--
16.08	0.000106475	--	--	--	--	--	--
16.1	0.000108929	--	--	--	--	--	--
16.12	0.000111624	--	--	--	--	--	--
16.14	0.000114574	--	--	--	--	--	--
16.16	0.000117799	--	--	--	--	--	--
16.18	0.000121318	--	--	--	--	--	--
16.2	0.000125152	--	--	--	--	--	--
16.22	0.000129328	--	--	--	--	--	--
16.24	0.000112463	--	--	--	--	--	--
16.26	0.000117985	--	--	--	--	--	--
16.28	0.000123924	--	--	--	--	--	--
16.3	0.000130322	--	--	--	--	--	--
16.32	0.000137227	--	--	--	--	--	--
16.34	0.000144696	--	--	--	--	--	--
16.36	0.00015279	--	--	--	--	--	--
16.38	0.000161582	--	--	--	--	--	--
16.4	0.000171154	--	--	--	--	--	--
16.42	0.0001816	--	--	--	--	--	--
16.44	0.000193031	--	--	--	--	--	--
16.46	0.000205573	--	--	--	--	--	--
16.48	0.000219375	--	--	--	--	--	--
16.5	0.000234613	--	--	--	--	--	--
16.52	0.00025149	--	--	--	--	--	--
16.54	0.00027025	--	--	--	--	--	--
16.56	0.000291184	--	--	--	--	--	--
16.58	0.000314639	--	--	--	--	--	--
16.6	0.000341036	--	--	--	--	--	--
16.62	0.000370885	--	--	--	--	--	--
16.64	0.000404814	--	--	--	--	--	--
16.66	0.000443596	--	--	--	--	--	--
16.68	0.000488199	--	--	--	--	--	--
16.7	0.000539842	--	--	--	--	--	--
16.72	0.000600076	--	--	--	--	--	--
16.74	0.000670903	--	--	--	--	--	--
16.76	0.000754939	--	--	--	--	--	--
16.78	0.00085565	--	--	--	--	--	--
16.8	0.000977704	--	--	--	--	--	--
16.82	0.00113	--	--	--	--	--	--
16.84	0.00131	--	--	--	--	--	--
16.86	0.00155	--	--	--	--	--	--
16.88	0.00185	--	--	--	--	--	--
16.9	0.00226	--	--	--	--	--	--
16.92	0.0028	--	--	--	--	--	--
16.94	0.00357	--	--	--	--	--	--
16.96	0.00474	--	--	--	--	--	--
16.98	0.00663	--	--	--	--	--	--
17	0.00981	--	--	--	--	--	--
17.02	0.01508	--	--	--	--	--	--
17.04	0.02311	--	--	--	--	--	--
17.06	0.03291	--	--	--	--	--	--
17.08	0.03867	--	--	--	--	--	--
17.1	0.03425	--	--	--	--	--	--
17.12	0.02454	--	--	--	--	--	--
17.14	0.0161	--	--	--	--	--	--
17.16	0.01047	--	--	--	--	--	--
17.18	0.00703	--	--	--	--	--	--
17.2	0.00499	--	--	--	--	--	--
17.22	0.00375	--	--	--	--	--	--
17.24	0.00293	--	--	--	--	--	--
17.26	0.00235	--	--	--	--	--	--
17.28	0.00194	--	--	--	--	--	--
17.3	0.00162	--	--	--	--	--	--
17.32	0.00138	--	--	--	--	--	--
17.34	0.00118	--	--	--	--	--	--
17.36	0.00103	--	--	--	--	--	--
17.38	0.000906394	--	--	--	--	--	--
17.4	0.000803933	--	--	--	--	--	--
17.42	0.000718816	--	--	--	--	--	--
17.44	0.000647424	--	--	--	--	--	--
17.46	0.000587036	--	--	--	--	--	--
17.48	0.000535576	--	--	--	--	--	--
17.5	0.000491438	--	--	--	--	--	--
17.52	0.000453362	--	--	--	--	--	--
17.54	0.000420356	--	--	--	--	--	--
17.56	0.000391626	--	--	--	--	--	--
17.58	0.000366531	--	--	--	--	--	--
17.6	0.000344552	--	--	--	--	--	--
17.62	0.000325266	--	--	--	--	--	--
17.64	0.000308323	--	--	--	--	--	--
17.66	0.000330472	--	--	--	--	--	--
17.68	0.000318441	--	--	--	--	--	--
17.7	0.000308075	--	--	--	--	--	--
17.72	0.00029921	--	--	--	--	--	--
17.74	0.000291712	--	--	--	--	--	--
17.76	0.000285473	--	--	--	--	--	--
17.78	0.000280401	--	--	--	--	--	--
17.8	0.000276426	--	--	--	--	--	--
17.82	0.00027349	--	--	--	--	--	--
17.84	0.000271552	--	--	--	--	--	--
17.86	0.000270584	--	--	--	--	--	--
17.88	0.000270569	--	--	--	--	--	--
17.9	0.000271502	--	--	--	--	--	--
17.92	0.000273391	--	--	--	--	--	--
17.94	0.000276255	--	--	--	--	--	--
17.96	0.000280128	--	--	--	--	--	--
17.98	0.000285054	--	--	--	--	--	--
18	0.000291095	--	--	--	--	--	--
18.02	0.000298329	--	--	--	--	--	--
18.04	0.000306853	--	--	--	--	--	--
18.06	0.000316787	--	--	--	--	--	--
18.08	0.000328277	--	--	--	--	--	--
18.1	0.000341502	--	--	--	--	--	--
18.12	0.000356679	--	--	--	--	--	--
18.14	0.000374073	--	--	--	--	--	--
18.16	0.000394007	--	--	--	--	--	--
18.18	0.00041688	--	--	--	--	--	--
18.2	0.000443183	--	--	--	--	--	--
18.22	0.00047353	--	--	--	--	--	--
18.24	0.000508692	--	--	--	--	--	--
18.26	0.000549645	--	--	--	--	--	--
18.28	0.000597645	--	--	--	--	--	--
18.3	0.000654322	--	--	--	--	--	--
18.32	0.000721823	--	--	--	--	--	--
18.34	0.000803021	--	--	--	--	--	--
18.36	0.000901825	--	--	--	--	--	--
18.38	0.00102	--	--	--	--	--	--
18.4	0.00118	--	--	--	--	--	--
18.42	0.00137	--	--	--	--	--	--
18.44	0.00162	--	--	--	--	--	--
18.46	0.00196	--	--	--	--	--	--
18.48	0.00243	--	--	--	--	--	--
18.5	0.00313	--	--	--	--	--	--
18.52	0.00422	--	--	--	--	--	--
18.54	0.00601	--	--	--	--	--	--
18.56	0.00907	--	--	--	--	--	--
18.58	0.01387	--	--	--	--	--	--
18.6	0.02026	--	--	--	--	--	--
18.62	0.02545	--	--	--	--	--	--
18.64	0.02447	--	--	--	--	--	--
18.66	0.01848	--	--	--	--	--	--
18.68	0.01247	--	--	--	--	--	--
18.7	0.00826	--	--	--	--	--	--
18.72	0.00566	--	--	--	--	--	--
18.74	0.00415	--	--	--	--	--	--
18.76	0.00327	--	--	--	--	--	--
18.78	0.00274	--	--	--	--	--	--
18.8	0.00241	--	--	--	--	--	--
18.82	0.00221	--	--	--	--	--	--
18.84	0.00211	--	--	--	--	--	--
18.86	0.00209	--	--	--	--	--	--
18.88	0.00215	--	--	--	--	--	--
18.9	0.00229	--	--	--	--	--	--
18.92	0.00253	--	--	--	--	--	--
18.94	0.00289	--	--	--	--	--	--
18.96	0.00342	--	--	--	--	--	--
18.98	0.00422	--	--	--	--	--	--
19	0.00549	--	--	--	--	--	--
19.02	0.00762	--	--	--	--	--	--
19.04	0.01123	--	--	--	--	--	--
19.06	0.01715	--	--	--	--	--	--
19.08	0.02578	--	--	--	--	--	--
19.1	0.03507	--	--	--	--	--	--
19.12	0.03798	--	--	--	--	--	--
19.14	0.03119	--	--	--	--	--	--
19.16	0.02158	--	--	--	--	--	--
19.18	0.01408	--	--	--	--	--	--
19.2	0.00924	--	--	--	--	--	--
19.22	0.00633	--	--	--	--	--	--
19.24	0.0046	--	--	--	--	--	--
19.26	0.00352	--	--	--	--	--	--
19.28	0.00279	--	--	--	--	--	--
19.3	0.00227	--	--	--	--	--	--
19.32	0.00188	--	--	--	--	--	--
19.34	0.00159	--	--	--	--	--	--
19.36	0.00136	--	--	--	--	--	--
19.38	0.00118	--	--	--	--	--	--
19.4	0.00103	--	--	--	--	--	--
19.42	0.000909277	--	--	--	--	--	--
19.44	0.000808869	--	--	--	--	--	--
19.46	0.000724578	--	--	--	--	--	--
19.48	0.000653111	--	--	--	--	--	--
19.5	0.000591973	--	--	--	--	--	--
19.52	0.000554044	--	--	--	--	--	--
19.54	0.000508665	--	--	--	--	--	--
19.56	0.000469053	--	--	--	--	--	--
19.58	0.000434277	--	--	--	--	--	--
19.6	0.000403585	--	--	--	--	--	--
19.62	0.000376369	--	--	--	--	--	--
19.64	0.000352131	--	--	--	--	--	--
19.66	0.000330462	--	--	--	--	--	--
19.68	0.000311021	--	--	--	--	--	--
19.7	0.000293523	--	--	--	--	--	--
19.72	0.00027773	--	--	--	--	--	--
19.74	0.00026344	--	--	--	--	--	--
19.76	0.000250481	--	--	--	--	--	--
19.78	0.000238708	--	--	--	--	--	--
19.8	0.000227995	--	--	--	--	--	--
19.82	0.000218235	--	--	--	--	--	--
19.84	0.000209334	--	--	--	--	--	--
19.86	0.000201213	--	--	--	--	--	--
19.88	0.000193802	--	--	--	--	--	--
19.9	0.000187041	--	--	--	--	--	--
19.92	0.000180878	--	--	--	--	--	--
19.94	0.000175269	--	--	--	--	--	--
19.96	0.000170172	--	--	--	--	--	--
19.98	0.000165556	--	--	--	--	--	--
20	0.000161392	--	--	--	--	--	--
20.02	0.000157654	--	--	--	--	--	--
20.04	0.000154322	--	--	--	--	--	--
20.06	0.000151381	--	--	--	--	--	--
20.08	0.000148815	--	--	--	--	--	--
20.1	0.000122253	--	--	--	--	--	--
20.12	0.000121062	--	--	--	--	--	--
20.14	0.0001202	--	--	--	--	--	--
20.16	0.00011967	--	--	--	--	--	--
20.18	0.000119475	--	--	--	--	--	--
20.2	0.000119623	--	--	--	--	--	--
20.22	0.000120125	--	--	--	--	--	--
20.24	0.000120995	--	--	--	--	--	--
20.26	0.000122253	--	--	--	--	--	--
20.28	0.000123923	--	--	--	--	--	--
20.3	0.000126035	--	--	--	--	--	--
20.32	0.000128623	--	--	--	--	--	--
20.34	0.000131733	--	--	--	--	--	--
20.36	0.000135416	--	--	--	--	--	--
20.38	0.000139734	--	--	--	--	--	--
20.4	0.000144763	--	--	--	--	--	--
20.42	0.000150594	--	--	--	--	--	--
20.44	0.000157335	--	--	--	--	--	--
20.46	0.000165119	--	--	--	--	--	--
20.48	0.000174106	--	--	--	--	--	--
20.5	0.000184493	--	--	--	--	--	--
20.52	0.000196521	--	--	--	--	--	--
20.54	0.000210491	--	--	--	--	--	--
20.56	0.00022678	--	--	--	--	--	--
20.58	0.000209273	--	--	--	--	--	--
20.6	0.000232735	--	--	--	--	--	--
20.62	0.000260343	--	--	--	--	--	--
20.64	0.000293128	--	--	--	--	--	--
20.66	0.000332453	--	--	--	--	--	--
20.68	0.000380162	--	--	--	--	--	--
20.7	0.000438784	--	--	--	--	--	--
20.72	0.000511863	--	--	--	--	--	--
20.74	0.000604479	--	--	--	--	--	--
20.76	0.000724122	--	--	--	--	--	--
20.78	0.000922921	--	--	--	--	--	--
20.8	0.00114	--	--	--	--	--	--
20.82	0.00145	--	--	--	--	--	--
20.84	0.00192	--	--	--	--	--	--
20.86	0.00268	--	--	--	--	--	--
20.88	0.00396	--	--	--	--	--	--
20.9	0.00607	--	--	--	--	--	--
20.92	0.00924	--	--	--	--	--	--
20.94	0.013	--	--	--	--	--	--
20.96	0.01492	--	--	--	--	--	--
20.98	0.01292	--	--	--	--	--	--
--	--	--	--	--	--	--	--
--	--	--	--	--	--	--	--
--	--	--	--	--	--	--	--
--	--	--	--	--	--	--	--
--	--	--	--	--	--	--	--
--	--	--	--	--	--	--	--
--	--	--	--	--	--	--	--
--	--	--	--	--	--	--	--
--	--	--	--	--	--	--	--
--	--	--	--	--	--	--	--
--	--	--	--	--	--	--	--
--	--	--	--	--	--	--	--
--	--	--	--	--	--	--	--
--	--	--	--	--	--	--	--
--	--	--	--	--	--	--	--
--	--	--	--	--	--	--	--
--	--	--	--	--	--	--	--
--	--	--	--	--	--	--	--
--	--	--	--	--	--	--	--
--	--	--	--	--	--	--	--
--	--	--	--	--	--	--	--
--	--	--	--	--	--	--	--
--	--	--	--	--	--	--	--
--	--	--	--	--	--	--	--
--	--	--	--	--	--	--	--
--	--	--	--	--	--	--	--
--	--	--	--	--	--	--	--
--	--	--	--	--	--	--	--
--	--	--	--	--	--	--	--
--	--	--	--	--	--	--	--
--	--	--	--	--	--	--	--
--	--	--	--	--	--	--	--
--	--	--	--	--	--	--	--
--	--	--	--	--	--	--	--
--	--	--	--	--	--	--	--
--	--	--	--	--	--	--	--
--	--	--	--	--	--	--	--
--	--	--	--	--	--	--	--
--	--	--	--	--	--	--	--
--	--	--	--	--	--	--	--
--	--	--	--	--	--	--	--
--	--	--	--	--	--	--	--
--	--	--	--	--	--	--	--
--	--	--	--	--	--	--	--
--	--	--	--	--	--	--	--
--	--	--	--	--	--	--	--
--	--	--	--	--	--	--	--
--	--	--	--	--	--	--	--
--	--	--	--	--	--	--	--
--	--	--	--	--	--	--	--
--	--	--	--	--	--	--	--
--	--	--	--	--	--	--	--
--	--	--	--	--	--	--	--
--	--	--	--	--	--	--	--
--	--	--	--	--	--	--	--
--	--	--	--	--	--	--	--
--	--	--	--	--	--	--	--
--	--	--	--	--	--	--	--
--	--	--	--	--	--	--	--
--	--	--	--	--	--	--	--
--	--	--	--	--	--	--	--
--	--	--	--	--	--	--	--
--	--	--	--	--	--	--	--
--	--	--	--	--	--	--	--
--	--	--	--	--	--	--	--
--	--	--	--	--	--	--	--
--	--	--	--	--	--	--	--
--	--	--	--	--	--	--	--
--	--	--	--	--	--	--	--
--	--	--	--	--	--	--	--
--	--	--	--	--	--	--	--
--	--	--	--	--	--	--	--
--	--	--	--	--	--	--	--
--	--	--	--	--	--	--	--
--	--	--	--	--	--	--	--
--	--	--	--	--	--	--	--
--	--	--	--	--	--	--	--
--	--	--	--	--	--	--	--
--	--	--	--	--	--	--	--
--	--	--	--	--	--	--	--
--	--	--	--	--	--	--	--
--	--	--	--	--	--	--	--
--	--	--	--	--	--	--	--
--	--	--	--	--	--	--	--
--	--	--	--	--	--	--	--
--	--	--	--	--	--	--	--
--	--	--	--	--	--	--	--
--	--	--	--	--	--	--	--
--	--	--	--	--	--	--	--
--	--	--	--	--	--	--	--
--	--	--	--	--	--	--	--
--	--	--	--	--	--	--	--
--	--	--	--	--	--	--	--
--	--	--	--	--	--	--	--
--	--	--	--	--	--	--	--
--	--	--	--	--	--	--	--
--	--	--	--	--	--	--	--
--	--	--	--	--	--	--	--
--	--	--	--	--	--	--	--
--	--	--	--	--	--	--	--
--	--	--	--	--	--	--	--
--	--	--	--	--	--	--	--
--	--	--	--	--	--	--	--
--	--	--	--	--	--	--	--
--	--	--	--	--	--	--	--
--	--	--	--	--	--	--	--
--	--	--	--	--	--	--	--
--	--	--	--	--	--	--	--
--	--	--	--	--	--	--	--
--	--	--	--	--	--	--	--
--	--	--	--	--	--	--	--
--	--	--	--	--	--	--	--
--	--	--	--	--	--	--	--
--	--	--	--	--	--	--	--
--	--	--	--	--	--	--	--
--	--	--	--	--	--	--	--
--	--	--	--	--	--	--	--
--	--	--	--	--	--	--	--
--	--	--	--	--	--	--	--
--	--	--	--	--	--	--	--
--	--	--	--	--	--	--	--
--	--	--	--	--	--	--	--
--	--	--	--	--	--	--	--
--	--	--	--	--	--	--	--
--	--	--	--	--	--	--	--
--	--	--	--	--	--	--	--
--	--	--	--	--	--	--	--
--	--	--	--	--	--	--	--
--	--	--	--	--	--	--	--
--	--	--	--	--	--	--	--
--	--	--	--	--	--	--	--
--	--	--	--	--	--	--	--
--	--	--	--	--	--	--	--
--	--	--	--	--	--	--	--
--	--	--	--	--	--	--	--
--	--	--	--	--	--	--	--
--	--	--	--	--	--	--	--
--	--	--	--	--	--	--	--
--	--	--	--	--	--	--	--
--	--	--	--	--	--	--	--
--	--	--	--	--	--	--	--
--	--	--	--	--	--	--	--
--	--	--	--	--	--	--	--
--	--	--	--	--	--	--	--
--	--	--	--	--	--	--	--
--	--	--	--	--	--	--	--
--	--	--	--	--	--	--	--
--	--	--	--	--	--	--	--
--	--	--	--	--	--	--	--
--	--	--	--	--	--	--	--
--	--	--	--	--	--	--	--
--	--	--	--	--	--	--	--
--	--	--	--	--	--	--	--
--	--	--	--	--	--	--	--
--	--	--	--	--	--	--	--
--	--	--	--	--	--	--	--
--	--	--	--	--	--	--	--
--	--	--	--	--	--	--	--
--	--	--	--	--	--	--	--
--	--	--	--	--	--	--	--
--	--	--	--	--	--	--	--
--	--	--	--	--	--	--	--
--	--	--	--	--	--	--	--
--	--	--	--	--	--	--	--
--	--	--	--	--	--	--	--
--	--	--	--	--	--	--	--
--	--	--	--	--	--	--	--
--	--	--	--	--	--	--	--
--	--	--	--	--	--	--	--
--	--	--	--	--	--	--	--
--	--	--	--	--	--	--	--
--	--	--	--	--	--	--	--
--	--	--	--	--	--	--	--
--	--	--	--	--	--	--	--
--	--	--	--	--	--	--	--
--	--	--	--	--	--	--	--
--	--	--	--	--	--	--	--
--	--	--	--	--	--	--	--
--	--	--	--	--	--	--	--
--	--	--	--	--	--	--	--
--	--	--	--	--	--	--	--
--	--	--	--	--	--	--	--
--	--	--	--	--	--	--	--
--	--	--	--	--	--	--	--
--	--	--	--	--	--	--	--
--	--	--	--	--	--	--	--
--	--	--	--	--	--	--	--
--	--	--	--	--	--	--	--
--	--	--	--	--	--	--	--
--	--	--	--	--	--	--	--
--	--	--	--	--	--	--	--
--	--	--	--	--	--	--	--
--	--	--	--	--	--	--	--
--	--	--	--	--	--	--	--
--	--	--	--	--	--	--	--
--	--	--	--	--	--	--	--
--	--	--	--	--	--	--	--
--	--	--	--	--	--	--	--
--	--	--	--	--	--	--	--
--	--	--	--	--	--	--	--
--	--	--	--	--	--	--	--
--	--	--	--	--	--	--	--
--	--	--	--	--	--	--	--
--	--	--	--	--	--	--	--
--	--	--	--	--	--	--	--
--	--	--	--	--	--	--	--
--	--	--	--	--	--	--	--
--	--	--	--	--	--	--	--
--	--	--	--	--	--	--	--
--	--	--	--	--	--	--	--
--	--	--	--	--	--	--	--
--	--	--	--	--	--	--	--
--	--	--	--	--	--	--	--
--	--	--	--	--	--	--	--
--	--	--	--	--	--	--	--
--	--	--	--	--	--	--	--
--	--	--	--	--	--	--	--
--	--	--	--	--	--	--	--
--	--	--	--	--	--	--	--
--	--	--	--	--	--	--	--
--	--	--	--	--	--	--	--
--	--	--	--	--	--	--	--
--	--	--	--	--	--	--	--
--	--	--	--	--	--	--	--
--	--	--	--	--	--	--	--
--	--	--	--	--	--	--	--
--	--	--	--	--	--	--	--
--	--	--	--	--	--	--	--
--	--	--	--	--	--	--	--
--	--	--	--	--	--	--	--
--	--	--	--	--	--	--	--
--	--	--	--	--	--	--	--
--	--	--	--	--	--	--	--
--	--	--	--	--	--	--	--
--	--	--	--	--	--	--	--
--	--	--	--	--	--	--	--
--	--	--	--	--	--	--	--
--	--	--	--	--	--	--	--
--	--	--	--	--	--	--	--
--	--	--	--	--	--	--	--
--	--	--	--	--	--	--	--
--	--	--	--	--	--	--	--
--	--	--	--	--	--	--	--
--	--	--	--	--	--	--	--
--	--	--	--	--	--	--	--
--	--	--	--	--	--	--	--
--	--	--	--	--	--	--	--
--	--	--	--	--	--	--	--
--	--	--	--	--	--	--	--
--	--	--	--	--	--	--	--
--	--	--	--	--	--	--	--
--	--	--	--	--	--	--	--
--	--	--	--	--	--	--	--
--	--	--	--	--	--	--	--
--	--	--	--	--	--	--	--
--	--	--	--	--	--	--	--
--	--	--	--	--	--	--	--
--	--	--	--	--	--	--	--
--	--	--	--	--	--	--	--
--	--	--	--	--	--	--	--
--	--	--	--	--	--	--	--
--	--	--	--	--	--	--	--
--	--	--	--	--	--	--	--
--	--	--	--	--	--	--	--
--	--	--	--	--	--	--	--
--	--	--	--	--	--	--	--
--	--	--	--	--	--	--	--
--	--	--	--	--	--	--	--
--	--	--	--	--	--	--	--
--	--	--	--	--	--	--	--
--	--	--	--	--	--	--	--
--	--	--	--	--	--	--	--
--	--	--	--	--	--	--	--
--	--	--	--	--	--	--	--
--	--	--	--	--	--	--	--
--	--	--	--	--	--	--	--
--	--	--	--	--	--	--	--
--	--	--	--	--	--	--	--
--	--	--	--	--	--	--	--
--	--	--	--	--	--	--	--
--	--	--	--	--	--	--	--
--	--	--	--	--	--	--	--
--	--	--	--	--	--	--	--
--	--	--	--	--	--	--	--
--	--	--	--	--	--	--	--
--	--	--	--	--	--	--	--
--	--	--	--	--	--	--	--
--	--	--	--	--	--	--	--
--	--	--	--	--	--	--	--
--	--	--	--	--	--	--	--
--	--	--	--	--	--	--	--
--	--	--	--	--	--	--	--
--	--	--	--	--	--	--	--
--	--	--	--	--	--	--	--
--	--	--	--	--	--	--	--
--	--	--	--	--	--	--	--
--	--	--	--	--	--	--	--
--	--	--	--	--	--	--	--
--	--	--	--	--	--	--	--
--	--	--	--	--	--	--	--
--	--	--	--	--	--	--	--
--	--	--	--	--	--	--	--
--	--	--	--	--	--	--	--
--	--	--	--	--	--	--	--
--	--	--	--	--	--	--	--
--	--	--	--	--	--	--	--
--	--	--	--	--	--	--	--
--	--	--	--	--	--	--	--
--	--	--	--	--	--	--	--
--	--	--	--	--	--	--	--
--	--	--	--	--	--	--	--
--	--	--	--	--	--	--	--
--	--	--	--	--	--	--	--
--	--	--	--	--	--	--	--
--	--	--	--	--	--	--	--
--	--	--	--	--	--	--	--
--	--	--	--	--	--	--	--
--	--	--	--	--	--	--	--
--	--	--	--	--	--	--	--
--	--	--	--	--	--	--	--
--	--	--	--	--	--	--	--
--	--	--	--	--	--	--	--
--	--	--	--	--	--	--	--
--	--	--	--	--	--	--	--
--	--	--	--	--	--	--	--
--	--	--	--	--	--	--	--
--	--	--	--	--	--	--	--
--	--	--	--	--	--	--	--
--	--	--	--	--	--	--	--
--	--	--	--	--	--	--	--
--	--	--	--	--	--	--	--
--	--	--	--	--	--	--	--
--	--	--	--	--	--	--	--
--	--	--	--	--	--	--	--
--	--	--	--	--	--	--	--
--	--	--	--	--	--	--	--
--	--	--	--	--	--	--	--
--	--	--	--	--	--	--	--
--	--	--	--	--	--	--	--
--	--	--	--	--	--	--	--
--	--	--	--	--	--	--	--
--	--	--	--	--	--	--	--
--	--	--	--	--	--	--	--
--	--	--	--	--	--	--	--
--	--	--	--	--	--	--	--
--	--	--	--	--	--	--	--
--	--	--	--	--	--	--	--
--	--	--	--	--	--	--	--
--	--	--	--	--	--	--	--
--	--	--	--	--	--	--	--
--	--	--	--	--	--	--	--
--	--	--	--	--	--	--	--
--	--	--	--	--	--	--	--
--	--	--	--	--	--	--	--
--	--	--	--	--	--	--	--
--	--	--	--	--	--	--	--
--	--	--	--	--	--	--	--
--	--	--	--	--	--	--	--
--	--	--	--	--	--	--	--
--	--	--	--	--	--	--	--
--	--	--	--	--	--	--	--
--	--	--	--	--	--	--	--
--	--	--	--	--	--	--	--
--	--	--	--	--	--	--	--
--	--	--	--	--	--	--	--
--	--	--	--	--	--	--	--
--	--	--	--	--	--	--	--
--	--	--	--	--	--	--	--
--	--	--	--	--	--	--	--
--	--	--	--	--	--	--	--
--	--	--	--	--	--	--	--
--	--	--	--	--	--	--	--
--	--	--	--	--	--	--	--
--	--	--	--	--	--	--	--
--	--	--	--	--	--	--	--
--	--	--	--	--	--	--	--
--	--	--	--	--	--	--	--
--	--	--	--	--	--	--	--
--	--	--	--	--	--	--	--
--	--	--	--	--	--	--	--
--	--	--	--	--	--	--	--
--	--	--	--	--	--	--	--
--	--	--	--	--	--	--	--
--	--	--	--	--	--	--	--
--	--	--	--	--	--	--	--
--	--	--	--	--	--	--	--
--	--	--	--	--	--	--	--
--	--	--	--	--	--	--	--
--	--	--	--	--	--	--	--
--	--	--	--	--	--	--	--
--	--	--	--	--	--	--	--
--	--	--	--	--	--	--	--
--	--	--	--	--	--	--	--
--	--	--	--	--	--	--	--
--	--	--	--	--	--	--	--
--	--	--	--	--	--	--	--
--	--	--	--	--	--	--	--
--	--	--	--	--	--	--	--
--	--	--	--	--	--	--	--
--	--	--	--	--	--	--	--
--	--	--	--	--	--	--	--
--	--	--	--	--	--	--	--
--	--	--	--	--	--	--	--
--	--	--	--	--	--	--	--
--	--	--	--	--	--	--	--
--	--	--	--	--	--	--	--
--	--	--	--	--	--	--	--
--	--	--	--	--	--	--	--
--	--	--	--	--	--	--	--
--	--	--	--	--	--	--	--
--	--	--	--	--	--	--	--
--	--	--	--	--	--	--	--
--	--	--	--	--	--	--	--
--	--	--	--	--	--	--	--
--	--	--	--	--	--	--	--
--	--	--	--	--	--	--	--
--	--	--	--	--	--	--	--
--	--	--	--	--	--	--	--
--	--	--	--	--	--	--	--
--	--	--	--	--	--	--	--
--	--	--	--	--	--	--	--
--	--	--	--	--	--	--	--
--	--	--	--	--	--	--	--
--	--	--	--	--	--	--	--
--	--	--	--	--	--	--	--
--	--	--	--	--	--	--	--
--	--	--	--	--	--	--	--
--	--	--	--	--	--	--	--
--	--	--	--	--	--	--	--
--	--	--	--	--	--	--	--
--	--	--	--	--	--	--	--
--	--	--	--	--	--	--	--
--	--	--	--	--	--	--	--
--	--	--	--	--	--	--	--
--	--	--	--	--	--	--	--
--	--	--	--	--	--	--	--
--	--	--	--	--	--	--	--
--	--	--	--	--	--	--	--
--	--	--	--	--	--	--	--
--	--	--	--	--	--	--	--
--	--	--	--	--	--	--	--
--	--	--	--	--	--	--	--
--	--	--	--	--	--	--	--
--	--	--	--	--	--	--	--
--	--	--	--	--	--	--	--
--	--	--	--	--	--	--	--
--	--	--	--	--	--	--	--
--	--	--	--	--	--	--	--
--	--	--	--	--	--	--	--
--	--	--	--	--	--	--	--
--	--	--	--	--	--	--	--
--	--	--	--	--	--	--	--
--	--	--	--	--	--	--	--
--	--	--	--	--	--	--	--
--	--	--	--	--	--	--	--
--	--	--	--	--	--	--	--
--	--	--	--	--	--	--	--
--	--	--	--	--	--	--	--
--	--	--	--	--	--	--	--
--	--	--	--	--	--	--	--
--	--	--	--	--	--	--	--
--	--	--	--	--	--	--	--
--	--	--	--	--	--	--	--
--	--	--	--	--	--	--	--
--	--	--	--	--	--	--	--
--	--	--	--	--	--	--	--
--	--	--	--	--	--	--	--
--	--	--	--	--	--	--	--
--	--	--	--	--	--	--	--
--	--	--	--	--	--	--	--
--	--	--	--	--	--	--	--
--	--	--	--	--	--	--	--
--	--	--	--	--	--	--	--
--	--	--	--	--	--	--	--
--	--	--	--	--	--	--	--
--	--	--	--	--	--	--	--
--	--	--	--	--	--	--	--
--	--	--	--	--	--	--	--
--	--	--	--	--	--	--	--
--	--	--	--	--	--	--	--
--	--	--	--	--	--	--	--
--	--	--	--	--	--	--	--
--	--	--	--	--	--	--	--
--	--	--	--	--	--	--	--
--	--	--	--	--	--	--	--
--	--	--	--	--	--	--	--
--	--	--	--	--	--	--	--
--	--	--	--	--	--	--	--
--	--	--	--	--	--	--	--
--	--	--	--	--	--	--	--
--	--	--	--	--	--	--	--
--	--	--	--	--	--	--	--
--	--	--	--	--	--	--	--
--	--	--	--	--	--	--	--
--	--	--	--	--	--	--	--
--	--	--	--	--	--	--	--
--	--	--	--	--	--	--	--
--	--	--	--	--	--	--	--
--	--	--	--	--	--	--	--
--	--	--	--	--	--	--	--
--	--	--	--	--	--	--	--
--	--	--	--	--	--	--	--
--	--	--	--	--	--	--	--
--	--	--	--	--	--	--	--
--	--	--	--	--	--	--	--
--	--	--	--	--	--	--	--
--	--	--	--	--	--	--	--
--	--	--	--	--	--	--	--
--	--	--	--	--	--	--	--
--	--	--	--	--	--	--	--
--	--	--	--	--	--	--	--
--	--	--	--	--	--	--	--
--	--	--	--	--	--	--	--
--	--	--	--	--	--	--	--
--	--	--	--	--	--	--	--
--	--	--	--	--	--	--	--
--	--	--	--	--	--	--	--
--	--	--	--	--	--	--	--
--	--	--	--	--	--	--	--
--	--	--	--	--	--	--	--
--	--	--	--	--	--	--	--
--	--	--	--	--	--	--	--
--	--	--	--	--	--	--	--
--	--	--	--	--	--	--	--
--	--	--	--	--	--	--	--
--	--	--	--	--	--	--	--
--	--	--	--	--	--	--	--
--	--	--	--	--	--	--	--
--	--	--	--	--	--	--	--
--	--	--	--	--	--	--	--
--	--	--	--	--	--	--	--
--	--	--	--	--	--	--	--
--	--	--	--	--	--	--	--
--	--	--	--	--	--	--	--
--	--	--	--	--	--	--	--
--	--	--	--	--	--	--	--
--	--	--	--	--	--	--	--
--	--	--	--	--	--	--	--
--	--	--	--	--	--	--	--
--	--	--	--	--	--	--	--
--	--	--	--	--	--	--	--
--	--	--	--	--	--	--	--
--	--	--	--	--	--	--	--
--	--	--	--	--	--	--	--
--	--	--	--	--	--	--	--
--	--	--	--	--	--	--	--
--	--	--	--	--	--	--	--
--	--	--	--	--	--	--	--
--	--	--	--	--	--	--	--
--	--	--	--	--	--	--	--
--	--	--	--	--	--	--	--
--	--	--	--	--	--	--	--
--	--	--	--	--	--	--	--
--	--	--	--	--	--	--	--
--	--	--	--	--	--	--	--
--	--	--	--	--	--	--	--
--	--	--	--	--	--	--	--
--	--	--	--	--	--	--	--
--	--	--	--	--	--	--	--
--	--	--	--	--	--	--	--
--	--	--	--	--	--	--	--
--	--	--	--	--	--	--	--
--	--	--	--	--	--	--	--
--	--	--	--	--	--	--	--
--	--	--	--	--	--	--	--
--	--	--	--	--	--	--	--
--	--	--	--	--	--	--	--
--	--	--	--	--	--	--	--
--	--	--	--	--	--	--	--
--	--	--	--	--	--	--	--
--	--	--	--	--	--	--	--
--	--	--	--	--	--	--	--
--	--	--	--	--	--	--	--
--	--	--	--	--	--	--	--
--	--	--	--	--	--	--	--
--	--	--	--	--	--	--	--
--	--	--	--	--	--	--	--
--	--	--	--	--	--	--	--
--	--	--	--	--	--	--	--
--	--	--	--	--	--	--	--
--	--	--	--	--	--	--	--
--	--	--	--	--	--	--	--
--	--	--	--	--	--	--	--
--	--	--	--	--	--	--	--
--	--	--	--	--	--	--	--
--	--	--	--	--	--	--	--
--	--	--	--	--	--	--	--
--	--	--	--	--	--	--	--
--	--	--	--	--	--	--	--
--	--	--	--	--	--	--	--
--	--	--	--	--	--	--	--
--	--	--	--	--	--	--	--
--	--	--	--	--	--	--	--
--	--	--	--	--	--	--	--
--	--	--	--	--	--	--	--
--	--	--	--	--	--	--	--
--	--	--	--	--	--	--	--
--	--	--	--	--	--	--	--
--	--	--	--	--	--	--	--
--	--	--	--	--	--	--	--
--	--	--	--	--	--	--	--
--	--	--	--	--	--	--	--
--	--	--	--	--	--	--	--
--	--	--	--	--	--	--	--
--	--	--	--	--	--	--	--
--	--	--	--	--	--	--	--
--	--	--	--	--	--	--	--
--	--	--	--	--	--	--	--
--	--	--	--	--	--	--	--
--	--	--	--	--	--	--	--
--	--	--	--	--	--	--	--
--	--	--	--	--	--	--	--
--	--	--	--	--	--	--	--
--	--	--	--	--	--	--	--
--	--	--	--	--	--	--	--
--	--	--	--	--	--	--	--
--	--	--	--	--	--	--	--
--	--	--	--	--	--	--	--
--	--	--	--	--	--	--	--
--	--	--	--	--	--	--	--
--	--	--	--	--	--	--	--
--	--	--	--	--	--	--	--
--	--	--	--	--	--	--	--
--	--	--	--	--	--	--	--
--	--	--	--	--	--	--	--
--	--	--	--	--	--	--	--
--	--	--	--	--	--	--	--
--	--	--	--	--	--	--	--
--	--	--	--	--	--	--	--
--	--	--	--	--	--	--	--
--	--	--	--	--	--	--	--
--	--	--	--	--	--	--	--
--	--	--	--	--	--	--	--
--	--	--	--	--	--	--	--
--	--	--	--	--	--	--	--
--	--	--	--	--	--	--	--
--	--	--	--	--	--	--	--
--	--	--	--	--	--	--	--
--	--	--	--	--	--	--	--
--	--	--	--	--	--	--	--
--	--	--	--	--	--	--	--
--	--	--	--	--	--	--	--
--	--	--	--	--	--	--	--
--	--	--	--	--	--	--	--
--	--	--	--	--	--	--	--
--	--	--	--	--	--	--	--
--	--	--	--	--	--	--	--
--	--	--	--	--	--	--	--
--	--	--	--	--	--	--	--
--	--	--	--	--	--	--	--
--	--	--	--	--	--	--	--
--	--	--	--	--	--	--	--
--	--	--	--	--	--	--	--
--	--	--	--	--	--	--	--
--	--	--	--	--	--	--	--
--	--	--	--	--	--	--	--
--	--	--	--	--	--	--	--
--	--	--	--	--	--	--	--
--	--	--	--	--	--	--	--
--	--	--	--	--	--	--	--
--	--	--	--	--	--	--	--
--	--	--	--	--	--	--	--
--	--	--	--	--	--	--	--
--	--	--	--	--	--	--	--
--	--	--	--	--	--	--	--
--	--	--	--	--	--	--	--
--	--	--	--	--	--	--	--
--	--	--	--	--	--	--	--
--	--	--	--	--	--	--	--
--	--	--	--	--	--	--	--
--	--	--	--	--	--	--	--
--	--	--	--	--	--	--	--
--	--	--	--	--	--	--	--
--	--	--	--	--	--	--	--
--	--	--	--	--	--	--	--
--	--	--	--	--	--	--	--
--	--	--	--	--	--	--	--
--	--	--	--	--	--	--	--
--	--	--	--	--	--	--	--
--	--	--	--	--	--	--	--
--	--	--	--	--	--	--	--
--	--	--	--	--	--	--	--
--	--	--	--	--	--	--	--
--	--	--	--	--	--	--	--
--	--	--	--	--	--	--	--
--	--	--	--	--	--	--	--
--	--	--	--	--	--	--	--
--	--	--	--	--	--	--	--
--	--	--	--	--	--	--	--
--	--	--	--	--	--	--	--
--	--	--	--	--	--	--	--
--	--	--	--	--	--	--	--
--	--	--	--	--	--	--	--
--	--	--	--	--	--	--	--
--	--	--	--	--	--	--	--
--	--	--	--	--	--	--	--
--	--	--	--	--	--	--	--
--	--	--	--	--	--	--	--
--	--	--	--	--	--	--	--
--	--	--	--	--	--	--	--
--	--	--	--	--	--	--	--
--	--	--	--	--	--	--	--
--	--	--	--	--	--	--	--
--	--	--	--	--	--	--	--
--	--	--	--	--	--	--	--
--	--	--	--	--	--	--	--
--	--	--	--	--	--	--	--
--	--	--	--	--	--	--	--
--	--	--	--	--	--	--	--
--	--	--	--	--	--	--	--
--	--	--	--	--	--	--	--
--	--	--	--	--	--	--	--
--	--	--	--	--	--	--	--
--	--	--	--	--	--	--	--
--	--	--	--	--	--	--	--
--	--	--	--	--	--	--	--
--	--	--	--	--	--	--	--
--	--	--	--	--	--	--	--
--	--	--	--	--	--	--	--
--	--	--	--	--	--	--	--
--	--	--	--	--	--	--	--
--	--	--	--	--	--	--	--
--	--	--	--	--	--	--	--
--	--	--	--	--	--	--	--
--	--	--	--	--	--	--	--
--	--	--	--	--	--	--	--
--	--	--	--	--	--	--	--
--	--	--	--	--	--	--	--
--	--	--	--	--	--	--	--
--	--	--	--	--	--	--	--
--	--	--	--	--	--	--	--
--	--	--	--	--	--	--	--
--	--	--	--	--	--	--	--
--	--	--	--	--	--	--	--
--	--	--	--	--	--	--	--
--	--	--	--	--	--	--	--
--	--	--	--	--	--	--	--
--	--	--	--	--	--	--	--
--	--	--	--	--	--	--	--
--	--	--	--	--	--	--	--
--	--	--	--	--	--	--	--
--	--	--	--	--	--	--	--
--	--	--	--	--	--	--	--
--	--	--	--	--	--	--	--
--	--	--	--	--	--	--	--
--	--	--	--	--	--	--	--
--	--	--	--	--	--	--	--
--	--	--	--	--	--	--	--
--	--	--	--	--	--	--	--
--	--	--	--	--	--	--	--
--	--	--	--	--	--	--	--
--	--	--	--	--	--	--	--
--	--	--	--	--	--	--	--
--	--	--	--	--	--	--	--
--	--	--	--	--	--	--	--
--	--	--	--	--	--	--	--
--	--	--	--	--	--	--	--
--	--	--	--	--	--	--	--
--	--	--	--	--	--	--	--
--	--	--	--	--	--	--	--
--	--	--	--	--	--	--	--
--	--	--	--	--	--	--	--
--	--	--	--	--	--	--	--
--	--	--	--	--	--	--	--
--	--	--	--	--	--	--	--
--	--	--	--	--	--	--	--
--	--	--	--	--	--	--	--
--	--	--	--	--	--	--	--
--	--	--	--	--	--	--	--
--	--	--	--	--	--	--	--
--	--	--	--	--	--	--	--
--	--	--	--	--	--	--	--
--	--	--	--	--	--	--	--
--	--	--	--	--	--	--	--
--	--	--	--	--	--	--	--
--	--	--	--	--	--	--	--
--	--	--	--	--	--	--	--
--	--	--	--	--	--	--	--
--	--	--	--	--	--	--	--
--	--	--	--	--	--	--	--
--	--	--	--	--	--	--	--
--	--	--	--	--	--	--	--
--	--	--	--	--	--	--	--
--	--	--	--	--	--	--	--
--	--	--	--	--	--	--	--
--	--	--	--	--	--	--	--
--	--	--	--	--	--	--	--
--	--	--	--	--	--	--	--
--	--	--	--	--	--	--	--
--	--	--	--	--	--	--	--
--	--	--	--	--	--	--	--
--	--	--	--	--	--	--	--
--	--	--	--	--	--	--	--
--	--	--	--	--	--	--	--
--	--	--	--	--	--	--	--
--	--	--	--	--	--	--	--
--	--	--	--	--	--	--	--
--	--	--	--	--	--	--	--
--	--	--	--	--	--	--	--
--	--	--	--	--	--	--	--
--	--	--	--	--	--	--	--
--	--	--	--	--	--	--	--
--	--	--	--	--	--	--	--
--	--	--	--	--	--	--	--
--	--	--	--	--	--	--	--
--	--	--	--	--	--	--	--
--	--	--	--	--	--	--	--
--	--		--	--	--	--	--
--	--		--	--	--	--	--
--	--		--	--	--	--	--
--	--		--	--	--	--	--
--	--		--	--	--	--	--
--	--		--	--	--	--	--
--	--		--	--	--	--	--
--	--		--	--	--	--	--
--	--		--	--	--	--	--
--	--		--	--	--	--	--
--	--		--	--	--	--	--
--	--		--	--	--	--	--
--	--		--	--	--	--	--
--	--		--	--	--	--	--
--	--		--	--	--	--	--
--	--		--	--	--	--	--
--	--		--	--	--	--	--
--	--		--	--	--	--	--
--	--		--	--	--	--	--
--	--		--	--	--	--	--
--	--		--	--	--	--	--
--	--		--	--	--	--	--
--	--		--	--	--	--	--
--	--		--	--	--	--	--
--	--		--	--	--	--	--
--	--		--	--	--	--	--
--	--		--	--	--	--	--
--	--		--	--	--	--	--
--	--		--	--	--	--	--
--	--		--	--	--	--	--
--	--		--	--	--	--	--
--	--		--	--	--	--	--
--	--		--	--	--	--	--
--	--		--	--	--	--	--
--	--		--	--	--	--	--
--	--		--	--	--	--	--
--	--		--	--	--	--	--
--	--		--	--	--	--	--
--	--		--	--	--	--	--
--	--		--	--	--	--	--
--	--		--	--	--	--	--
--	--		--	--	--	--	--
--	--		--	--	--	--	--
--	--		--	--	--	--	--
--	--		--	--	--	--	--
--	--		--	--	--	--	--
--	--		--	--	--	--	--
--	--		--	--	--	--	--
--	--		--	--	--	--	--
--	--		--	--	--	--	--
--	--		--	--	--	--	--
--	--		--	--	--	--	--
--	--		--	--	--	--	--
--	--		--	--	--	--	--
--	--		--	--	--	--	--
--	--		--	--	--	--	--
--	--		--	--	--	--	--
--	--		--	--	--	--	--
--	--		--	--	--	--	--
--	--		--	--	--	--	--
--	--		--	--	--	--	--
--	--		--	--	--	--	--
--	--		--	--	--	--	--
--	--		--	--	--	--	--
--	--		--	--	--	--	--
--	--		--	--	--	--	--
--	--		--	--	--	--	--
--	--		--	--	--	--	--
--	--		--	--	--	--	--
--	--		--	--	--	--	--
--	--		--	--	--	--	--
--	--		--	--	--	--	--
--	--		--	--	--	--	--
--	--		--	--	--	--	--
--	--		--	--	--	--	--
--	--		--	--	--	--	--
--	--		--	--	--	--	--
--	--		--	--	--	--	--
--	--		--	--	--	--	--
--	--		--	--	--	--	--
--	--		--	--	--	--	--
--	--		--	--	--	--	--
--	--		--	--	--	--	--
--	--		--	--	--	--	--
--	--		--	--	--	--	--
--	--		--	--	--	--	--
--	--		--	--	--	--	--
--	--		--	--	--	--	--
--	--		--	--	--	--	--
--	--		--	--	--	--	--
--	--		--	--	--	--	--
--	--		--	--	--	--	--
--	--		--	--	--	--	--
--	--		--	--	--	--	--
--	--		--	--	--	--	--
--	--		--	--	--	--	--
--	--		--	--	--	--	--
--	--		--	--	--	--	--
--	--		--	--	--	--	--
--	--		--	--	--	--	--
--	--		--	--	--	--	--
--	--		--	--	--	--	--
--	--		--	--	--	--	--
--	--		--	--	--	--	--
--	--		--	--	--	--	--
--	--		--	--	--	--	--
--	--		--	--	--	--	--
--	--		--	--	--	--	--
--	--		--	--	--	--	--
--	--		--	--	--	--	--
--	--		--	--	--	--	--
--	--		--	--	--	--	--
--	--		--	--	--	--	--
--	--		--	--	--	--	--
--	--		--	--	--	--	--
--	--		--	--	--	--	--
--	--		--	--	--	--	--
--	--		--	--	--	--	--
--	--		--	--	--	--	--
--	--		--	--	--	--	--
--	--		--	--	--	--	--
--	--		--	--	--	--	--
--	--		--	--	--	--	--
--	--		--	--	--	--	--
--	--		--	--	--	--	--
--	--		--	--	--	--	--
--	--		--	--	--	--	--
--	--		--	--	--	--	--
--	--		--	--	--	--	--
--	--		--	--	--	--	--
--	--		--	--	--	--	--
--	--		--	--	--	--	--
--	--		--	--	--	--	--
--	--		--	--	--	--	--
--	--		--	--	--	--	--
--	--		--	--	--	--	--
--	--		--	--	--	--	--
--	--		--	--	--	--	--
--	--		--	--	--	--	--
--	--		--	--	--	--	--
--	--		--	--	--	--	--
--	--		--	--	--	--	--
--	--		--	--	--	--	--
--	--		--	--	--	--	--
--	--		--	--	--	--	--
--	--		--	--	--	--	--
--	--		--	--	--	--	--
--	--		--	--	--	--	--
--	--		--	--	--	--	--
--	--		--	--	--	--	--
--	--		--	--	--	--	--
--	--		--	--	--	--	--
--	--		--	--	--	--	--
--	--		--	--	--	--	--
--	--		--	--	--	--	--
--	--		--	--	--	--	--
--	--		--	--	--	--	--
--	--		--	--	--	--	--
--	--		--	--	--	--	--
--	--		--	--	--	--	--
--	--		--	--	--	--	--
--	--		--	--	--	--	--
--	--		--	--	--	--	--
--	--		--	--	--	--	--
--	--		--	--	--	--	--
--	--		--	--	--	--	--
--	--		--	--	--	--	--
--	--		--	--	--	--	--
--	--		--	--	--	--	--
--	--		--	--	--	--	--
--	--		--	--	--	--	--
--	--		--	--	--	--	--
--	--		--	--	--	--	--
--	--		--	--	--	--	--
--	--		--	--	--	--	--
--	--		--	--	--	--	--
--	--		--	--	--	--	--
--	--		--	--	--	--	--
--	--		--	--	--	--	--
--	--		--	--	--	--	--
--	--		--	--	--	--	--
--	--		--	--	--	--	--
--	--		--	--	--	--	--
--	--		--	--	--	--	--
--	--		--	--	--	--	--
--	--		--	--	--	--	--
--	--		--	--	--	--	--
--	--		--	--	--	--	--
--	--		--	--	--	--	--
--	--		--	--	--	--	--
--	--		--	--	--	--	--
--	--		--	--	--	--	--
--	--		--	--	--	--	--
--	--		--	--	--	--	--
--	--		--	--	--	--	--
--	--		--	--	--	--	--
--	--		--	--	--	--	--
--	--		--	--	--	--	--
--	--		--	--	--	--	--
--	--		--	--	--	--	--
--	--		--	--	--	--	--
--	--		--	--	--	--	--
--	--		--	--	--	--	--
--	--		--	--	--	--	--
--	--		--	--	--	--	--
--	--		--	--	--	--	--
--	--		--	--	--	--	--
--	--		--	--	--	--	--
--	--		--	--	--	--	--
--	--		--	--	--	--	--
--	--		--	--	--	--	--
--	--		--	--	--	--	--
--	--		--	--	--	--	--
--	--		--	--	--	--	--
--	--		--	--	--	--	--
--	--		--	--	--	--	--
--	--		--	--	--	--	--
--	--		--	--	--	--	--
--	--		--	--	--	--	--
--	--		--	--	--	--	--
--	--		--	--	--	--	--
--	--		--	--	--	--	--
--	--		--	--	--	--	--
--	--		--	--	--	--	--
--	--		--	--	--	--	--
--	--		--	--	--	--	--
--	--		--	--	--	--	--
--	--		--	--	--	--	--
--	--		--	--	--	--	--
--	--		--	--	--	--	--
--	--		--	--	--	--	--
--	--		--	--	--	--	--
--	--		--	--	--	--	--
--	--		--	--	--	--	--
--	--		--	--	--	--	--
--	--		--	--	--	--	--
--	--		--	--	--	--	--
--	--		--	--	--	--	--
--	--		--	--	--	--	--
--	--		--	--	--	--	--
--	--		--	--	--	--	--
--	--		--	--	--	--	--
--	--		--	--	--	--	--
--	--		--	--	--	--	--
--	--		--	--	--	--	--
--	--		--	--	--	--	--
--	--		--	--	--	--	--
--	--		--	--	--	--	--
--	--		--	--	--	--	--
--	--		--	--	--	--	--
--	--		--	--	--	--	--
--	--		--	--	--	--	--
--	--		--	--	--	--	--
--	--		--	--	--	--	--
--	--		--	--	--	--	--
--	--		--	--	--	--	--
--	--		--	--	--	--	--
--	--		--	--	--	--	--
--	--		--	--	--	--	--
--	--		--	--	--	--	--
--	--		--	--	--	--	--
--	--		--	--	--	--	--
--	--		--	--	--	--	--
--	--		--	--	--	--	--
--	--		--	--	--	--	--
--	--		--	--	--	--	--
--	--		--	--	--	--	--
--	--		--	--	--	--	--
--	--		--	--	--	--	--
--	--		--	--	--	--	--
--	--		--	--	--	--	--
--	--		--	--	--	--	--
--	--		--	--	--	--	--
--	--		--	--	--	--	--
--	--		--	--	--	--	--
--	--		--	--	--	--	--
--	--		--	--	--	--	--
--	--		--	--	--	--	--
--	--		--	--	--	--	--
--	--		--	--	--	--	--
--	--		--	--	--	--	--
--	--		--	--	--	--	--
--	--		--	--	--	--	--
--	--		--	--	--	--	--
--	--		--	--	--	--	--
--	--		--	--	--	--	--
--	--		--	--	--	--	--
--	--		--	--	--	--	--
--	--		--	--	--	--	--
--	--		--	--	--	--	--
--	--		--	--	--	--	--
--	--		--	--	--	--	--
--	--		--	--	--	--	--
--	--		--	--	--	--	--
--	--		--	--	--	--	--
--	--		--	--	--	--	--
--	--		--	--	--	--	--
--	--		--	--	--	--	--
--	--		--	--	--	--	--
--	--		--	--	--	--	--
--	--		--	--	--	--	--
--	--		--	--	--	--	--
--	--		--	--	--	--	--
--	--		--	--	--	--	--
--	--		--	--	--	--	--
--	--		--	--	--	--	--
--	--		--	--	--	--	--
--	--		--	--	--	--	--
--	--		--	--	--	--	--
--	--		--	--	--	--	--
--	--		--	--	--	--	--
--	--		--	--	--	--	--
--	--		--	--	--	--	--
--	--		--	--	--	--	--
--	--		--	--	--	--	--
--	--		--	--	--	--	--
--	--		--	--	--	--	--
--	--		--	--	--	--	--
--	--		--	--	--	--	--
--	--		--	--	--	--	--
--	--		--	--	--	--	--
--	--		--	--	--	--	--
--	--		--	--	--	--	--
--	--		--	--	--	--	--
--	--		--	--	--	--	--
--	--		--	--	--	--	--
--	--		--	--	--	--	--
--	--		--	--	--	--	--
--	--		--	--	--	--	--
--	--		--	--	--	--	--
--	--		--	--	--	--	--
--	--		--	--	--	--	--
--	--		--	--	--	--	--
--	--		--	--	--	--	--
--	--		--	--	--	--	--
--	--		--	--	--	--	--
--	--		--	--	--	--	--
--	--		--	--	--	--	--
--	--		--	--	--	--	--
--	--		--	--	--	--	--
--	--		--	--	--	--	--
--	--		--	--	--	--	--
--	--		--	--	--	--	--
--	--		--	--	--	--	--
--	--		--	--	--	--	--
--	--		--	--	--	--	--
--	--		--	--	--	--	--
--	--		--	--	--	--	--
--	--		--	--	--	--	--
--	--		--	--	--	--	--
--	--		--	--	--	--	--
--	--		--	--	--	--	--
--	--		--	--	--	--	--
--	--		--	--	--	--	--
--	--		--	--	--	--	--
--	--		--	--	--	--	--
--	--		--	--	--	--	--
--	--		--	--	--	--	--
--	--		--	--	--	--	--
--	--		--	--	--	--	--
--	--		--	--	--	--	--
--	--		--	--	--	--	--
--	--		--	--	--	--	--
--	--		--	--	--	--	--
--	--		--	--	--	--	--
--	--		--	--	--	--	--
--	--		--	--	--	--	--
--	--		--	--	--	--	--
--	--		--	--	--	--	--
--	--		--	--	--	--	--
--	--		--	--	--	--	--
--	--		--	--	--	--	--
--	--		--	--	--	--	--
--	--		--	--	--	--	--
--	--		--	--	--	--	--
--	--		--	--	--	--	--
--	--		--	--	--	--	--
--	--		--	--	--	--	--
--	--		--	--	--	--	--
--	--		--	--	--	--	--
--	--		--	--	--	--	--
--	--		--	--	--	--	--
--	--		--	--	--	--	--
--	--		--	--	--	--	--
--	--		--	--	--	--	--
--	--		--	--	--	--	--
--	--		--	--	--	--	--
--	--		--	--	--	--	--
--	--		--	--	--	--	--
--	--		--	--	--	--	--
[truncated: 1,288 more rows]

## Sheet: Figure 4a
Pot (V)	FE (%)		Pot (V)	FE (%)		Pot (V)	FE (%)		Pot (V)	FE (%)		Pot (V)	FE (%)
	Bi			Bi-UiO-66-A			Bi-UiO-66-B			Bi-UiO-66-C			Bi-UiO-66-B-CN
-0.60888	9.4572		-0.60888	22.5896		-0.60888	26.7146		-0.60888	28.6419		-0.60888	55.8777
-0.65888	14.2564		-0.65888	31.2903		-0.65888	55.5011		-0.65888	45.1545		-0.65888	79.0898
-0.70888	23.221		-0.70888	48.1029		-0.70888	72.5011		-0.70888	64.0003		-0.70888	88.6892
-0.75888	20.15		-0.75888	54.9903		-0.75888	80.5011		-0.75888	66.829		-0.75888	93.815
-0.80888	24.4519		-0.80888	56.3016		-0.80888	76.3016		-0.80888	59.4562		-0.80888	89.5633
-0.85888	33.334		-0.85888	48.5581		-0.85888	68.3016		-0.85888	46.4563		-0.85888	83.9342
-0.90888	28.541		-0.90888	39.3818		-0.90888	49.2784		-0.90888	32.5509		-0.90888	89.5335

## Sheet: Figure 4b
					FE H2
Pot (V)	FE (%)		Pot (V)	FE (%)		Pot (V)	FE (%)		Pot (V)	FE (%)		Pot (V)	FE (%)
	Bi			Bi-UiO-66-A			Bi-UiO-66-B			Bi-UiO-66-C			Bi-UiO-66-B-CN
-0.60888	79.2517		-0.60888	72.2522		-0.60888	60.2682		-0.60888	62.4466		-0.60888	36.6481
-0.65888	68.9863		-0.65888	56.9543		-0.65888	32.79		-0.65888	48.4458		-0.65888	12.9523
-0.70888	65.0085		-0.70888	41.9912		-0.70888	22.741		-0.70888	28.3382		-0.70888	5.15165
-0.75888	69.8649		-0.75888	38.971		-0.75888	15.4228		-0.75888	22.899		-0.75888	2.00015
-0.80888	62.8413		-0.80888	30.7296		-0.80888	18.2696		-0.80888	34.9582		-0.80888	5.01851
-0.85888	56.8415		-0.85888	48.182		-0.85888	26.6003		-0.85888	41.2795		-0.85888	11.054
-0.90888	60.8642		-0.90888	55.6519		-0.90888	46.338		-0.90888	59.4095		-0.90888	5.2264

## Sheet: Figure 4c
					jHCOOH
Pot (V)	j (mA/ cm2)		Pot (V)	j (mA/ cm2)		Pot (V)	j (mA/ cm2)		Pot (V)	j (mA/ cm2)		Pot (V)	j (mA/ cm2)
	Bi			Bi-UiO-66-A			Bi-UiO-66-B			Bi-UiO-66-C			Bi-UiO-66-B-CN
-0.60888	-0.03283		-0.60888	-0.22255		-0.60888	-0.14161		-0.60888	-0.23357		-0.60888	-0.44663
-0.65888	-0.07014		-0.65888	-0.36782		-0.65888	-0.37852		-0.65888	-0.44459		-0.65888	-0.81225
-0.70888	-0.16726		-0.70888	-0.66608		-0.70888	-0.64642		-0.70888	-0.71672		-0.70888	-1.15385
-0.75888	-0.21798		-0.75888	-0.90789		-0.75888	-0.96271		-0.75888	-0.91362		-0.75888	-1.56483
-0.80888	-0.39011		-0.80888	-1.15446		-0.80888	-1.21762		-0.80888	-0.99351		-0.80888	-2.00389
-0.85888	-0.77902		-0.85888	-1.2358		-0.85888	-1.44799		-0.85888	-0.9714		-0.85888	-2.41445
-0.90888	-0.9114		-0.90888	-1.2345		-0.90888	-1.3486		-0.90888	-0.82272		-0.90888	-3.37264

## Sheet: Figure 4d
					jH2
Pot (V)	j (mA/ cm2)		Pot (V)	j (mA/ cm2)		Pot (V)	j (mA/ cm2)		Pot (V)	j (mA/ cm2)		Pot (V)	j (mA/ cm2)
	Bi			Bi-UiO-66-A			Bi-UiO-66-B			Bi-UiO-66-C			Bi-UiO-66-B-CN
-0.60888	-0.2751		-0.60888	-0.71183		-0.60888	-0.31948		-0.60888	-0.50925		-0.60888	-0.29293
-0.65888	-0.33941		-0.65888	-0.6695		-0.65888	-0.22363		-0.65888	-0.477		-0.65888	-0.13302
-0.70888	-0.46826		-0.70888	-0.58145		-0.70888	-0.20276		-0.70888	-0.31735		-0.70888	-0.06702
-0.75888	-0.7558		-0.75888	-0.64341		-0.75888	-0.18444		-0.75888	-0.31305		-0.75888	-0.03336
-0.80888	-1.00257		-0.80888	-0.63011		-0.80888	-0.29155		-0.80888	-0.58415		-0.80888	-0.11228
-0.85888	-1.32839		-0.85888	-1.22623		-0.85888	-0.56393		-0.85888	-0.86315		-0.85888	-0.31798
-0.90888	-1.94357		-0.90888	-1.74452		-0.90888	-1.26813		-0.90888	-1.50158		-0.90888	-0.19687

## Sheet: Figure 5b
Potential (V)	j (mA/cm2)		Potential (V)	j (mA/cm2)		Potential (V)	j (mA/cm2)
	Bi-GDE			Bi-GDE-UiO-66			Bi-GDE-UiO-66-CN
0.16705	-16.3913		-0.93851	-185.049		0.17216	-5.28308
0.16598	-16.3627		-0.93841	-185.01		0.17199	-5.68023
0.16494	-16.3447		-0.93823	-184.855		0.17164	-5.97602
0.1639	-16.3216		-0.93717	-184.878		0.17113	-6.2094
0.16283	-16.2887		-0.93649	-184.736		0.17055	-6.39585
0.16176	-16.2604		-0.93645	-184.292		0.16987	-6.5486
0.16071	-16.2412		-0.9365	-183.821		0.16917	-6.68031
0.15966	-16.2135		-0.93634	-183.42		0.1684	-6.7889
0.15863	-16.2057		-0.93609	-183.077		0.1676	-6.88514
0.15762	-16.1986		-0.93612	-182.604		0.16677	-6.96969
0.15655	-16.1611		-0.93609	-182.149		0.16594	-7.04791
0.15545	-16.1213		-0.93517	-182.111		0.16508	-7.11749
0.15435	-16.0729		-0.93413	-182.126		0.16422	-7.18239
0.15333	-16.0617		-0.93382	-181.806		0.16337	-7.24745
0.15226	-16.0358		-0.93386	-181.331		0.16249	-7.30638
0.1511	-15.9685		-0.93402	-180.797		0.16162	-7.35582
0.14991	-15.8779		-0.93404	-180.333		0.16072	-7.4059
0.14872	-15.7932		-0.93381	-179.969		0.1598	-7.44975
0.14766	-15.768		-0.93281	-179.963		0.15892	-7.49282
0.14663	-15.755		-0.9317	-180.017		0.15803	-7.53502
0.14557	-15.7241		-0.93133	-179.722		0.1571	-7.57489
0.14448	-15.6905		-0.93126	-179.293		0.15617	-7.61248
0.14342	-15.6617		-0.93145	-178.759		0.15527	-7.65204
0.14234	-15.6176		-0.93151	-178.26		0.15436	-7.69246
0.14121	-15.5586		-0.93155	-177.784		0.15341	-7.72814
0.14009	-15.5023		-0.93096	-177.589		0.15249	-7.75816
0.13896	-15.4565		-0.92963	-177.741		0.15156	-7.79462
0.13801	-15.4611		-0.92889	-177.626		0.15063	-7.82815
0.137	-15.4611		-0.92847	-177.359		0.14971	-7.85841
0.1359	-15.4166		-0.92851	-176.873		0.14876	-7.88815
0.13475	-15.3432		-0.92861	-176.374		0.14781	-7.91562
0.1336	-15.278		-0.92869	-175.871		0.14688	-7.93982
0.13251	-15.2376		-0.92879	-175.371		0.14592	-7.97059
0.13148	-15.2318		-0.9284	-175.074		0.14501	-8.00572
0.13048	-15.2217		-0.92722	-175.158		0.14408	-8.03378
0.12938	-15.1781		-0.92671	-174.944		0.14312	-8.06275
0.12817	-15.0944		-0.92666	-174.509		0.14217	-8.08318
0.12704	-15.0281		-0.92646	-174.136		0.14124	-8.09996
0.12597	-14.9896		-0.92619	-173.79		0.14028	-8.1266
0.1249	-14.9763		-0.92627	-173.289		0.13932	-8.15236
0.12383	-14.9413		-0.92636	-172.798		0.13836	-8.17358
0.12268	-14.867		-0.9259	-172.541		0.13741	-8.19186
0.12151	-14.7884		-0.92473	-172.623		0.13646	-8.21595
0.12036	-14.7216		-0.92405	-172.479		0.13552	-8.24071
0.11932	-14.7026		-0.92398	-172.048		0.13458	-8.26609
0.11829	-14.6947		-0.92408	-171.535		0.13364	-8.28714
0.11719	-14.6473		-0.92408	-171.08		0.13269	-8.3104
0.116	-14.5675		-0.92384	-170.724		0.13173	-8.3337
0.11482	-14.4885		-0.92353	-170.409		0.13074	-8.3483
0.11374	-14.4447		-0.92314	-170.128		0.12981	-8.376
0.11269	-14.4209		-0.92198	-170.2		0.12887	-8.40432
0.11158	-14.3703		-0.92114	-170.122		0.1279	-8.42012
0.11038	-14.2831		-0.92101	-169.73		0.12692	-8.43244
0.1092	-14.1992		-0.92106	-169.243		0.12596	-8.44946
0.10807	-14.146		-0.92121	-168.705		0.125	-8.46331
0.10709	-14.1476		-0.92141	-168.157		0.12401	-8.46873
0.10599	-14.103		-0.92093	-167.917		0.12306	-8.48991
0.10478	-14.0178		-0.91953	-168.099		0.12212	-8.51432
0.10357	-13.9249		-0.91833	-168.192		0.12118	-8.53816
0.10248	-13.8729		-0.91805	-167.855		0.12026	-8.56965
0.10139	-13.8439		-0.91816	-167.347		0.11927	-8.58939
0.10033	-13.8102		-0.91831	-166.81		0.1183	-8.60714
0.09922	-13.7549		-0.91839	-166.316		0.11734	-8.62316
0.09802	-13.6672		-0.91844	-165.824		0.11641	-8.64492
0.09685	-13.5897		-0.91794	-165.606		0.11547	-8.6751
0.09577	-13.5519		-0.91663	-165.74		0.11452	-8.70069
0.0947	-13.5203		-0.91589	-165.632		0.11356	-8.71863
0.09356	-13.4539		-0.91555	-165.319		0.11257	-8.72976
0.09239	-13.3708		-0.91533	-164.954		0.11163	-8.74842
0.09119	-13.2888		-0.91545	-164.445		0.11066	-8.76788
0.09005	-13.2225		-0.91552	-163.959		0.10969	-8.78526
0.08895	-13.1769		-0.91542	-163.54		0.10873	-8.79823
0.08783	-13.1168		-0.91479	-163.356		0.10773	-8.80313
0.08663	-13.0337		-0.91354	-163.48		0.10675	-8.81146
0.08543	-12.9405		-0.91302	-163.253		0.10578	-8.81833
0.08428	-12.8785		-0.91295	-162.838		0.1048	-8.83145
0.08318	-12.8448		-0.9129	-162.388		0.10382	-8.84187
0.08217	-12.8353		-0.9128	-161.983		0.10283	-8.85104
0.08119	-12.8388		-0.9126	-161.608		0.10186	-8.86633
0.08017	-12.8331		-0.91261	-161.15		0.1009	-8.8847
0.07897	-12.7362		-0.91196	-160.988		0.09996	-8.9171
0.07773	-12.6225		-0.91056	-161.166		0.09902	-8.94926
0.07663	-12.5823		-0.90989	-161.01		0.09809	-8.96467
0.07563	-12.5912		-0.90988	-160.56		0.0971	-8.97937
0.07469	-12.6129		-0.90993	-160.08		0.0961	-8.98001
0.07361	-12.5799		-0.90993	-159.611		0.09511	-8.97593
0.07249	-12.5192		-0.91	-159.128		0.09411	-8.976
0.07131	-12.4422		-0.90917	-159.037		0.09313	-8.99177
0.07011	-12.3521		-0.90757	-159.317		0.09217	-9.0128
0.069	-12.3045		-0.90699	-159.131		0.0912	-9.02522
0.0681	-12.337		-0.90693	-158.689		0.09022	-9.03383
0.06706	-12.3296		-0.90697	-158.207		0.08926	-9.05003
0.06591	-12.2622		-0.90709	-157.687		0.08832	-9.06907
0.0647	-12.1668		-0.90723	-157.16		0.08734	-9.08457
0.06355	-12.0977		-0.90698	-156.82		0.08637	-9.10067
0.06253	-12.0876		-0.90581	-156.891		0.0854	-9.11144
0.06157	-12.1027		-0.90486	-156.877		0.08442	-9.12117
0.06056	-12.1042		-0.90446	-156.597		0.08345	-9.12282
0.05947	-12.0741		-0.90416	-156.275		0.0825	-9.14645
0.05832	-11.9964		-0.90423	-155.78		0.08155	-9.16642
0.05716	-11.9186		-0.90436	-155.253		0.08056	-9.18203
0.05607	-11.8831		-0.90436	-154.793		0.07958	-9.18752
0.05512	-11.9002		-0.90413	-154.434		0.07859	-9.19378
0.05407	-11.8817		-0.9029	-154.549		0.0776	-9.20823
0.05293	-11.8191		-0.90194	-154.528		0.07664	-9.22564
0.05176	-11.7367		-0.90174	-154.163		0.07571	-9.25336
0.05069	-11.7068		-0.90169	-153.718		0.07475	-9.279
0.04972	-11.7198		-0.90155	-153.324		0.07379	-9.29262
0.0487	-11.7129		-0.90162	-152.83		0.07279	-9.29732
0.04759	-11.6576		-0.90133	-152.515		0.07181	-9.30572
0.04645	-11.5914		-0.90113	-152.127		0.07083	-9.31777
0.04538	-11.5589		-0.89998	-152.198		0.06984	-9.31923
0.04439	-11.5594		-0.89892	-152.234		0.06886	-9.32874
0.04335	-11.5433		-0.89871	-151.873		0.06788	-9.33743
0.04227	-11.5124		-0.89862	-151.462		0.06687	-9.33436
0.04119	-11.4814		-0.89867	-150.969		0.06593	-9.35912
0.04015	-11.4621		-0.89865	-150.517		0.065	-9.38846
0.03912	-11.4455		-0.89829	-150.212		0.06401	-9.40095
0.03807	-11.4292		-0.89701	-150.356		0.06304	-9.41175
0.03702	-11.4043		-0.89596	-150.368		0.06206	-9.41873
0.03596	-11.3697		-0.89578	-149.995		0.06108	-9.42727
0.03489	-11.3414		-0.89578	-149.534		0.06009	-9.43485
0.03389	-11.3383		-0.89583	-149.053		0.05911	-9.4433
0.03288	-11.3375		-0.89594	-148.54		0.05815	-9.45705
0.03186	-11.3409		-0.89585	-148.115		0.05717	-9.46823
0.03081	-11.3058		-0.89508	-148.006		0.0562	-9.47884
0.02968	-11.246		-0.89381	-148.129		0.05522	-9.49009
0.02854	-11.199		-0.89316	-147.975		0.05425	-9.50108
0.02763	-11.2329		-0.89278	-147.689		0.05325	-9.51469
0.02669	-11.2579		-0.89283	-147.198		0.05227	-9.52778
0.02561	-11.2194		-0.893	-146.664		0.05132	-9.54017
0.02448	-11.1574		-0.89298	-146.204		0.05033	-9.55138
0.02341	-11.1274		-0.89285	-145.809		0.04936	-9.56062
0.02247	-11.1463		-0.89189	-145.791		0.04837	-9.57045
0.02149	-11.162		-0.89067	-145.887		0.04741	-9.58015
0.02042	-11.1319		-0.89031	-145.596		0.04642	-9.58662
0.01938	-11.1082		-0.89018	-145.187		0.04547	-9.60118
0.01833	-11.0937		-0.89	-144.81		0.0445	-9.61509
0.01732	-11.0853		-0.88976	-144.461		0.04353	-9.62832
0.01628	-11.0623		-0.88975	-144.007		0.04255	-9.6414
0.0152	-11.0276		-0.88971	-143.563		0.04156	-9.64789
0.01419	-11.0244		-0.88882	-143.512		0.04059	-9.65203
0.01321	-11.0336		-0.88756	-143.637		0.03961	-9.65627
0.01221	-11.0347		-0.88708	-143.395		0.03862	-9.67191
0.01119	-11.0234		-0.88704	-142.953		0.03767	-9.6874
0.01017	-11.0117		-0.88717	-142.43		0.03671	-9.69935
0.00917	-11.0063		-0.88719	-141.96		0.03571	-9.71001
0.00815	-11.0044		-0.88692	-141.614		0.03472	-9.72007
0.00713	-10.9932		-0.88588	-141.643		0.03373	-9.72759
0.00607	-10.963		-0.88451	-141.808		0.03274	-9.73772
0.00503	-10.9485		-0.88402	-141.568		0.03178	-9.74598
0.004	-10.9318		-0.88395	-141.143		0.03082	-9.75555
0.00292	-10.8939		-0.88407	-140.64		0.02982	-9.76638
0.00191	-10.8939		-0.88425	-140.088		0.02886	-9.78137
0.000878382	-10.8848		-0.88426	-139.624		0.02788	-9.79601
-9.57469e-05	-10.8976		-0.88348	-139.52		0.02689	-9.8034
-0.00107	-10.9122		-0.88218	-139.667		0.02591	-9.81192
-0.00209	-10.9005		-0.88148	-139.526		0.02492	-9.82094
-0.00313	-10.8828		-0.88107	-139.255		0.02396	-9.82847
-0.00417	-10.8645		-0.88113	-138.761		0.02298	-9.84134
-0.00518	-10.8499		-0.88123	-138.251		0.02201	-9.85072
-0.00617	-10.859		-0.88131	-137.758		0.02102	-9.85968
-0.00719	-10.8574		-0.88112	-137.386		0.02002	-9.86878
-0.00814	-10.8779		-0.88006	-137.411		0.01907	-9.88581
-0.00916	-10.8678		-0.87901	-137.428		0.01808	-9.89607
-0.01019	-10.8511		-0.87866	-137.129		0.0171	-9.90316
-0.01122	-10.8415		-0.87857	-136.708		0.01612	-9.91222
-0.01219	-10.8559		-0.87845	-136.305		0.01514	-9.92064
-0.01314	-10.8803		-0.87819	-135.959		0.01418	-9.93011
-0.01416	-10.8631		-0.87822	-135.493		0.01318	-9.93993
-0.01523	-10.8294		-0.87803	-135.122		0.0122	-9.95062
-0.01626	-10.8148		-0.87681	-135.207		0.01121	-9.95929
-0.01724	-10.828		-0.87568	-135.269		0.01024	-9.96912
-0.01825	-10.8249		-0.87535	-134.959		0.00927	-9.98713
-0.01928	-10.8114		-0.87535	-134.495		0.0083	-9.99564
-0.02025	-10.832		-0.87544	-133.996		0.00733	-10.0017
-0.02128	-10.8189		-0.87545	-133.528		0.00635	-10.0152
-0.02234	-10.7927		-0.8751	-133.229		0.00537	-10.022
-0.02321	-10.8488		-0.87373	-133.398		0.00438	-10.0314
-0.0243	-10.8103		-0.87255	-133.485		0.00342	-10.0432
-0.02539	-10.7618		-0.87227	-133.16		0.00243	-10.0536
-0.02622	-10.843		-0.87223	-132.708		0.00144	-10.06
-0.02724	-10.8256		-0.87233	-132.197		0.000472205	-10.0715
-0.0284	-10.7631		-0.87246	-131.685		-0.000491584	-10.0892
-0.02941	-10.7517		-0.87244	-131.224		-0.00149	-10.0976
-0.03025	-10.8168		-0.87155	-131.177		-0.00249	-10.1043
-0.03126	-10.816		-0.87022	-131.326		-0.00345	-10.1156
-0.03226	-10.821		-0.86964	-131.137		-0.00443	-10.1225
-0.0333	-10.7955		-0.86927	-130.852		-0.00541	-10.1336
-0.03437	-10.7692		-0.86925	-130.394		-0.00637	-10.1435
-0.03529	-10.7981		-0.86933	-129.886		-0.00738	-10.1515
-0.03629	-10.8003		-0.86937	-129.41		-0.00834	-10.1607
-0.03731	-10.7884		-0.8693	-128.987		-0.00931	-10.1733
-0.03836	-10.7669		-0.86824	-129.017		-0.01028	-10.1892
-0.03942	-10.7454		-0.867	-129.121		-0.01126	-10.1964
-0.04032	-10.7932		-0.86657	-128.856		-0.01226	-10.2054
-0.0412	-10.8498		-0.86649	-128.436		-0.01321	-10.2143
-0.04214	-10.8727		-0.8664	-128.012		-0.0142	-10.2249
-0.0432	-10.8356		-0.86617	-127.661		-0.01516	-10.2374
-0.04433	-10.7867		-0.86614	-127.207		-0.01615	-10.2448
-0.04536	-10.7772		-0.86597	-126.832		-0.01712	-10.2533
-0.04627	-10.8159		-0.86508	-126.778		-0.01809	-10.2635
-0.04723	-10.8353		-0.8638	-126.906		-0.01907	-10.276
-0.04827	-10.8193		-0.86325	-126.696		-0.02005	-10.2926
-0.04929	-10.807		-0.86315	-126.28		-0.02104	-10.3004
-0.05028	-10.8118		-0.86314	-125.82		-0.02202	-10.3119
-0.05123	-10.84		-0.86321	-125.336		-0.02301	-10.321
-0.05218	-10.853		-0.86306	-124.95		-0.024	-10.3314
-0.0532	-10.8464		-0.86209	-124.928		-0.02496	-10.3428
-0.05427	-10.8136		-0.86075	-125.082		-0.02594	-10.3505
-0.05529	-10.8003		-0.86018	-124.879		-0.02691	-10.3612
-0.05627	-10.8112		-0.86007	-124.475		-0.02792	-10.3702
-0.05726	-10.8248		-0.86014	-123.981		-0.02885	-10.3834
-0.05824	-10.8285		-0.86027	-123.456		-0.02984	-10.3964
-0.05925	-10.8299		-0.86029	-122.987		-0.0308	-10.4041
-0.06023	-10.837		-0.8596	-122.843		-0.0318	-10.4122
-0.06122	-10.845		-0.85819	-123.038		-0.03275	-10.4228
-0.0622	-10.8532		-0.85742	-122.928		-0.03374	-10.4351
-0.0632	-10.8475		-0.857	-122.659		-0.03472	-10.4443
-0.06422	-10.8436		-0.85699	-122.205		-0.03569	-10.4534
-0.06519	-10.8479		-0.85701	-121.729		-0.03666	-10.4636
-0.06622	-10.843		-0.85703	-121.262		-0.03766	-10.4742
-0.06724	-10.8314		-0.85697	-120.83		-0.03862	-10.4872
-0.06819	-10.8387		-0.85609	-120.767		-0.03958	-10.5018
-0.06913	-10.8737		-0.8548	-120.896		-0.04058	-10.5096
-0.07009	-10.8895		-0.85427	-120.687		-0.04154	-10.5182
-0.07113	-10.8757		-0.85409	-120.297		-0.04253	-10.5302
-0.07219	-10.8574		-0.85402	-119.885		-0.0435	-10.5438
-0.07316	-10.8554		-0.85381	-119.521		-0.04449	-10.5521
-0.07416	-10.8622		-0.85377	-119.071		-0.04546	-10.5619
-0.07518	-10.8576		-0.85375	-118.627		-0.04642	-10.5743
-0.07618	-10.8385		-0.85294	-118.544		-0.04741	-10.5862
-0.07722	-10.8353		-0.85161	-118.695		-0.0484	-10.5996
-0.07818	-10.8618		-0.85095	-118.528		-0.04935	-10.6137
-0.07912	-10.884		-0.85085	-118.129		-0.05035	-10.6219
-0.08009	-10.8881		-0.85086	-117.648		-0.05134	-10.6313
-0.08114	-10.8803		-0.85094	-117.152		-0.0523	-10.6428
-0.08213	-10.8757		-0.85077	-116.768		-0.05326	-10.6542
-0.08312	-10.8851		-0.84985	-116.737		-0.05425	-10.6639
-0.08409	-10.8932		-0.84855	-116.877		-0.05523	-10.6739
-0.08509	-10.8914		-0.84796	-116.681		-0.05621	-10.6862
-0.08609	-10.8914		-0.84776	-116.312		-0.05719	-10.6955
-0.08708	-10.8963		-0.84776	-115.853		-0.05817	-10.7114
-0.0881	-10.8925		-0.84785	-115.349		-0.05912	-10.7256
-0.08911	-10.8892		-0.8479	-114.864		-0.06011	-10.733
-0.09008	-10.902		-0.84723	-114.716		-0.06109	-10.7439
-0.09104	-10.9133		-0.84583	-114.895		-0.06207	-10.7544
-0.09206	-10.9085		-0.845	-114.813		-0.06304	-10.7658
-0.09311	-10.8804		-0.84457	-114.556		-0.06401	-10.7775
-0.09415	-10.8644		-0.84452	-114.114		-0.06499	-10.7895
-0.09513	-10.8755		-0.84456	-113.631		-0.06597	-10.7995
-0.09609	-10.8942		-0.84455	-113.183		-0.06695	-10.8115
-0.09709	-10.9023		-0.84454	-112.724		-0.06789	-10.826
-0.09811	-10.8923		-0.8438	-112.6		-0.06887	-10.8425
-0.09912	-10.8935		-0.84242	-112.775		-0.06985	-10.8495
-0.10008	-10.9066		-0.84183	-112.596		-0.07082	-10.8598
-0.10109	-10.9057		-0.84166	-112.21		-0.07179	-10.8767
-0.10213	-10.8845		-0.84149	-111.82		-0.07276	-10.8872
-0.10317	-10.8676		-0.8413	-111.45		-0.07374	-10.8961
-0.10414	-10.8783		-0.84125	-111.012		-0.07472	-10.9079
-0.10511	-10.894		-0.84127	-110.552		-0.0757	-10.9179
-0.1061	-10.899		-0.84047	-110.446		-0.07667	-10.9326
-0.1071	-10.8909		-0.83911	-110.616		-0.07765	-10.9465
-0.10813	-10.8768		-0.83841	-110.475		-0.07861	-10.9607
-0.10911	-10.8868		-0.83827	-110.075		-0.0796	-10.9683
-0.11005	-10.9075		-0.83832	-109.594		-0.08058	-10.9801
-0.11105	-10.9071		-0.83835	-109.125		-0.08156	-10.9961
-0.11212	-10.8833		-0.83824	-108.711		-0.0825	-11.0052
-0.11315	-10.8649		-0.83772	-108.486		-0.08349	-11.0178
-0.11414	-10.8619		-0.83647	-108.597		-0.08447	-11.028
-0.11513	-10.8726		-0.83544	-108.62		-0.08545	-11.0393
-0.11613	-10.8838		-0.83506	-108.33		-0.08641	-11.052
-0.11711	-10.8807		-0.83505	-107.875		-0.08739	-11.0671
-0.11812	-10.8788		-0.83515	-107.363		-0.08835	-11.0821
-0.1191	-10.8939		-0.83526	-106.852		-0.08933	-11.0924
-0.12007	-10.91		-0.83489	-106.557		-0.09032	-11.104
-0.12106	-10.906		-0.83355	-106.721		-0.09128	-11.1181
-0.12209	-10.8922		-0.83246	-106.755		-0.09225	-11.1272
-0.12314	-10.8785		-0.83195	-106.539		-0.09324	-11.1405
-0.12412	-10.882		-0.83186	-106.115		-0.09421	-11.151
-0.1251	-10.8963		-0.83194	-105.615		-0.09516	-11.1643
-0.12608	-10.9		-0.83199	-105.127		-0.09614	-11.1774
-0.1272	-10.8535		-0.83206	-104.635		-0.09712	-11.196
-0.12827	-10.8237		-0.83159	-104.389		-0.09809	-11.2102
-0.12901	-10.9362		-0.83026	-104.546		-0.09907	-11.2182
-0.12985	-11.0047		-0.82934	-104.505		-0.10005	-11.2343
-0.13098	-10.9474		-0.82906	-104.18		-0.10102	-11.2442
-0.13218	-10.8573		-0.82889	-103.797		-0.10199	-11.257
-0.13327	-10.8147		-0.82871	-103.419		-0.10296	-11.2704
-0.13425	-10.8216		-0.82871	-102.951		-0.10393	-11.2819
-0.1351	-10.9047		-0.82871	-102.492		-0.1049	-11.2957
-0.136	-10.9526		-0.82829	-102.226		-0.10589	-11.3064
-0.13706	-10.9318		-0.82696	-102.373		-0.10683	-11.3233
-0.13811	-10.9038		-0.82598	-102.359		-0.1078	-11.3389
-0.13919	-10.865		-0.82565	-102.046		-0.1088	-11.3482
-0.14017	-10.8697		-0.82566	-101.593		-0.10974	-11.3628
-0.1411	-10.8972		-0.82562	-101.143		-0.11072	-11.3735
-0.14211	-10.8922		-0.82551	-100.736		-0.11168	-11.3857
-0.14319	-10.8605		-0.82527	-100.39		-0.11267	-11.3987
-0.1443	-10.8115		-0.82449	-100.284		-0.11363	-11.4117
-0.14536	-10.782		-0.82313	-100.454		-0.11459	-11.4265
-0.14628	-10.8068		-0.82237	-100.335		-0.11559	-11.4398
-0.14719	-10.8533		-0.82217	-99.9625		-0.11656	-11.4556
-0.14815	-10.8801		-0.82224	-99.4712		-0.11753	-11.471
-0.14918	-10.8669		-0.82229	-98.9862		-0.1185	-11.4847
-0.15028	-10.8171		-0.82222	-98.555		-0.11946	-11.4976
-0.15135	-10.7824		-0.82121	-98.5628		-0.12043	-11.5102
-0.15232	-10.8016		-0.81978	-98.7672		-0.12139	-11.5263
-0.15324	-10.8299		-0.81903	-98.6561		-0.12238	-11.5399
-0.15425	-10.8283		-0.81881	-98.3		-0.12335	-11.5533
-0.15534	-10.7898		-0.81886	-97.8144		-0.12432	-11.566
-0.15639	-10.7728		-0.81887	-97.3451		-0.1253	-11.5791
-0.15735	-10.7891		-0.81898	-96.8377		-0.12625	-11.5972
-0.15832	-10.8091		-0.81878	-96.4643		-0.12724	-11.6131
-0.15928	-10.8202		-0.81763	-96.5357		-0.1282	-11.6263
-0.16034	-10.7944		-0.81642	-96.6294		-0.12917	-11.6395
-0.16136	-10.7799		-0.81589	-96.4205		-0.13014	-11.6524
-0.16238	-10.7796		-0.81567	-96.0509		-0.13111	-11.6659
-0.16338	-10.7713		-0.8155	-95.6773		-0.13208	-11.6814
-0.16441	-10.7616		-0.81547	-95.2301		-0.13305	-11.6961
-0.16547	-10.7364		-0.8155	-94.757		-0.13402	-11.7141
-0.16653	-10.709		-0.81531	-94.371		-0.13499	-11.7293
-0.16744	-10.7466		-0.8143	-94.3737		-0.13596	-11.7449
-0.16834	-10.7911		-0.81296	-94.5375		-0.13694	-11.7613
-0.16934	-10.7938		-0.81241	-94.3334		-0.13791	-11.7739
-0.17043	-10.7446		-0.81227	-93.9399		-0.13888	-11.7872
-0.17147	-10.728		-0.81224	-93.4744		-0.13984	-11.8004
-0.17237	-10.7684		-0.81215	-93.0657		-0.14081	-11.8157
-0.17328	-10.8162		-0.8119	-92.7128		-0.14179	-11.829
-0.17433	-10.8019		-0.81166	-92.3758		-0.14275	-11.8431
-0.17553	-10.7195		-0.81071	-92.3474		-0.14371	-11.8581
-0.17657	-10.696		-0.80932	-92.5232		-0.14467	-11.873
-0.17752	-10.7202		-0.80869	-92.3472		-0.14562	-11.8917
-0.17846	-10.7462		-0.80856	-91.9465		-0.1466	-11.9144
-0.17941	-10.7763		-0.80866	-91.4363		-0.14758	-11.9255
-0.18044	-10.7531		-0.8088	-90.9139		-0.14853	-11.9395
-0.18149	-10.73		-0.80834	-90.6642		-0.1495	-11.9554
-0.18243	-10.7585		-0.80708	-90.7938		-0.1505	-11.9696
-0.18346	-10.7439		-0.8057	-90.9685		-0.15144	-11.9855
-0.1845	-10.7245		-0.80519	-90.7411		-0.15243	-11.9985
-0.18542	-10.7525		-0.80513	-90.3074		-0.15338	-12.014
-0.18643	-10.7575		-0.80509	-89.8598		-0.15435	-12.0296
-0.18739	-10.7697		-0.80519	-89.3547		-0.1553	-12.0495
-0.18829	-10.8087		-0.80518	-88.8948		-0.15627	-12.0703
-0.18937	-10.7834		-0.80451	-88.7471		-0.15724	-12.0813
-0.19049	-10.715		-0.80309	-88.9331		-0.1582	-12.0976
-0.19142	-10.7562		-0.80232	-88.823		-0.15917	-12.1127
-0.19234	-10.7899		-0.80201	-88.5152		-0.16013	-12.1279
-0.19341	-10.7491		-0.80176	-88.1661		-0.1611	-12.1469
-0.19408	-10.9037		-0.8017	-87.7361		-0.16209	-12.161
-0.19523	-10.8404		-0.80167	-87.2783		-0.16303	-12.1766
-0.19622	-10.8468		-0.8016	-86.8546		-0.16399	-12.1928
-0.19724	-10.8427		-0.80084	-86.7428		-0.16496	-12.2165
-0.19827	-10.8175		-0.7994	-86.9476		-0.16592	-12.2348
-0.19933	-10.7945		-0.79865	-86.8329		-0.16689	-12.2464
-0.20034	-10.7974		-0.79842	-86.4729		-0.16784	-12.2646
-0.20132	-10.8004		-0.79834	-86.0473		-0.16882	-12.2787
-0.20234	-10.8002		-0.7983	-85.6132		-0.16976	-12.296
-0.20334	-10.7985		-0.79802	-85.2666		-0.17072	-12.3151
-0.20434	-10.7931		-0.79789	-84.8795		-0.1717	-12.3304
-0.20534	-10.7945		-0.79738	-84.6427		-0.17268	-12.3445
-0.2063	-10.8166		-0.79602	-84.8145		-0.17365	-12.3618
-0.2073	-10.8171		-0.79501	-84.8224		-0.1746	-12.386
-0.20829	-10.8226		-0.79463	-84.5344		-0.17557	-12.4063
-0.20923	-10.8409		-0.79453	-84.1185		-0.17651	-12.4188
-0.21017	-10.8679		-0.7946	-83.6269		-0.17749	-12.4347
-0.21121	-10.8521		-0.79465	-83.1427		-0.17845	-12.4514
-0.21227	-10.8259		-0.79396	-82.9959		-0.17941	-12.4711
-0.21326	-10.8259		-0.79232	-83.2955		-0.18037	-12.4895
-0.21423	-10.8405		-0.79143	-83.2439		-0.18133	-12.5042
-0.21519	-10.8613		-0.7912	-82.8826		-0.18228	-12.5209
-0.21617	-10.8722		-0.79114	-82.4487		-0.18325	-12.5398
-0.21721	-10.8557		-0.79117	-81.9724		-0.1842	-12.5655
-0.21826	-10.8324		-0.7912	-81.4991		-0.18516	-12.5831
-0.21922	-10.849		-0.79084	-81.2029		-0.18612	-12.5977
-0.22016	-10.8797		-0.78957	-81.3314		-0.18708	-12.6156
-0.22113	-10.8925		-0.7885	-81.3609		-0.18805	-12.6329
-0.2222	-10.8586		-0.78803	-81.1213		-0.189	-12.6547
-0.22324	-10.8398		-0.78774	-80.8002		-0.18997	-12.6699
-0.2242	-10.8505		-0.78767	-80.3633		-0.19093	-12.6876
-0.22519	-10.8586		-0.78767	-79.8924		-0.19189	-12.7048
-0.22617	-10.8764		-0.78766	-79.4377		-0.19285	-12.7243
-0.22714	-10.8817		-0.78724	-79.1633		-0.19381	-12.7528
-0.22809	-10.9019		-0.78591	-79.3327		-0.19476	-12.7686
-0.22906	-10.9188		-0.78484	-79.3537		-0.19572	-12.7878
-0.23008	-10.8985		-0.78449	-79.0567		-0.19668	-12.8065
-0.23107	-10.9077		-0.78437	-78.6544		-0.19763	-12.822
-0.23205	-10.9184		-0.78434	-78.2134		-0.19859	-12.8446
-0.23311	-10.905		-0.78412	-77.8572		-0.19957	-12.8608
-0.23408	-10.9133		-0.78388	-77.4934		-0.20052	-12.8782
-0.23509	-10.9069		-0.7838	-77.0782		-0.2015	-12.8981
-0.23604	-10.931		-0.78309	-76.9429		-0.20245	-12.9168
-0.23702	-10.9421		-0.7816	-77.1722		-0.20339	-12.9467
-0.23801	-10.9488		-0.7807	-77.1286		-0.20435	-12.963
-0.23897	-10.9625		-0.78042	-76.7928		-0.2053	-12.9808
-0.23994	-10.975		-0.78036	-76.3558		-0.20625	-12.9999
-0.24088	-10.9951		-0.78037	-75.8813		-0.20721	-13.0193
-0.24195	-10.9678		-0.78028	-75.4631		-0.20816	-13.0405
-0.24296	-10.9651		-0.77946	-75.3848		-0.20912	-13.0588
-0.244	-10.9439		-0.77801	-75.5948		-0.21009	-13.0764
-0.24494	-10.9687		-0.77722	-75.503		-0.21106	-13.0955
-0.24586	-11.0117		-0.77693	-75.1549		-0.212	-13.1182
-0.24689	-11.0003		-0.77686	-74.7394		-0.21294	-13.1463
-0.24793	-10.9739		-0.77691	-74.2581		-0.2139	-13.1669
-0.24892	-10.9779		-0.77683	-73.8303		-0.21486	-13.1834
-0.24986	-11.0117		-0.77604	-73.7318		-0.21581	-13.2052
-0.25077	-11.054		-0.77456	-73.9389		-0.21677	-13.2267
-0.2518	-11.0431		-0.77373	-73.8731		-0.21771	-13.2465
-0.25295	-10.9766		-0.77329	-73.6063		-0.21868	-13.2663
-0.25392	-10.9877		-0.77314	-73.2236		-0.21961	-13.2869
-0.25485	-11.0189		-0.77308	-72.7823		-0.22059	-13.3092
-0.25581	-11.0343		-0.7731	-72.3167		-0.22155	-13.3314
-0.25671	-11.0845		-0.77306	-71.8737		-0.2225	-13.3572
-0.25759	-11.134		-0.77223	-71.8022		-0.22343	-13.3779
-0.25868	-11.0968		-0.77075	-72.014		-0.22439	-13.3962
-0.25981	-11.0366		-0.76998	-71.9116		-0.22535	-13.4165
-0.26081	-11.036		-0.7697	-71.587		-0.2263	-13.4424
-0.26168	-11.0957		-0.76953	-71.2015		-0.22727	-13.4598
-0.26254	-11.1483		-0.76937	-70.8138		-0.22822	-13.4796
-0.26356	-11.1386		-0.76922	-70.4163		-0.22919	-13.5001
-0.26468	-11.0858		-0.76913	-69.9948		-0.23014	-13.5221
-0.26572	-11.0677		-0.76877	-69.7045		-0.23108	-13.5485
-0.26662	-11.1157		-0.76741	-69.8703		-0.23203	-13.577
-0.26752	-11.1573		-0.76617	-69.9825		-0.23297	-13.5955
-0.26852	-11.1532		-0.76565	-69.7536		-0.23393	-13.6163
-0.2696	-11.1136		-0.76554	-69.3476		-0.23489	-13.6371
-0.27066	-11.0881		-0.76555	-68.8892		-0.23582	-13.6617
-0.27159	-11.1194		-0.76547	-68.4538		-0.2368	-13.6817
-0.2725	-11.165		-0.76527	-68.0946		-0.23774	-13.7024
-0.27344	-11.1905		-0.76439	-68.0427		-0.23871	-13.7238
-0.27442	-11.1998		-0.76292	-68.2502		-0.23967	-13.747
-0.27541	-11.2079		-0.7621	-68.1783		-0.24058	-13.7729
-0.27641	-11.2108		-0.76184	-67.8319		-0.24152	-13.7995
-0.27745	-11.1943		-0.7618	-67.3822		-0.24248	-13.8224
-0.27851	-11.1652		-0.76179	-66.9373		-0.24343	-13.8423
-0.27951	-11.1716		-0.76169	-66.5102		-0.24439	-13.8686
-0.28042	-11.2052		-0.76071	-66.5048		-0.24535	-13.8939
-0.28137	-11.2343		-0.7592	-66.7419		-0.24629	-13.9128
-0.28236	-11.2399		-0.75832	-66.6919		-0.24725	-13.9355
-0.28337	-11.2416		-0.75794	-66.3947		-0.24821	-13.9547
-0.28432	-11.2641		-0.75787	-65.9682		-0.24916	-13.9812
-0.28524	-11.2932		-0.75792	-65.4875		-0.25011	-14.0085
-0.28622	-11.3007		-0.75794	-65.0228		-0.25105	-14.0364
-0.28722	-11.2988		-0.75774	-64.6428		-0.25197	-14.0564
-0.28821	-11.3015		-0.75667	-64.6765		-0.25294	-14.0748
-0.28924	-11.298		-0.75531	-64.8462		-0.25391	-14.103
-0.29022	-11.3013		-0.75461	-64.703		-0.25485	-14.1291
-0.29123	-11.2972		-0.75427	-64.3988		-0.2558	-14.1507
-0.29224	-11.2939		-0.75402	-64.0419		-0.25672	-14.172
-0.29323	-11.2986		-0.75396	-63.6131		-0.25768	-14.194
-0.29419	-11.3172		-0.75392	-63.1793		-0.25863	-14.2189
-0.29515	-11.3347		-0.75369	-62.8238		-0.25957	-14.248
-0.29613	-11.3374		-0.7527	-62.8196		-0.26049	-14.277
-0.29714	-11.3412		-0.75122	-63.0308		-0.26144	-14.2961
-0.29808	-11.3545		-0.75053	-62.8952		-0.26239	-14.3191
-0.29905	-11.3738		-0.75033	-62.5226		-0.26333	-14.3438
-0.30004	-11.3833		-0.75027	-62.0943		-0.26427	-14.3692
-0.30103	-11.3873		-0.75019	-61.6764		-0.26525	-14.3907
-0.30202	-11.3868		-0.75	-61.2889		-0.26621	-14.4127
-0.30302	-11.3914		-0.7497	-60.963		-0.26716	-14.4362
-0.30398	-11.4082		-0.74862	-61.0128		-0.2681	-14.463
-0.30492	-11.4276		-0.74706	-61.2624		-0.26905	-14.4947
-0.30588	-11.4474		-0.74634	-61.133		-0.26997	-14.5239
-0.30684	-11.4699		-0.74609	-60.7889		-0.27093	-14.5437
-0.3078	-11.479		-0.74606	-60.3391		-0.27186	-14.5672
-0.3088	-11.4775		-0.74607	-59.8844		-0.27282	-14.593
-0.30984	-11.474		-0.74592	-59.493		-0.27377	-14.6151
-0.31085	-11.4688		-0.7448	-59.5417		-0.27473	-14.6393
-0.31185	-11.4687		-0.74322	-59.8045		-0.27568	-14.6608
-0.31284	-11.4736		-0.74244	-59.7117		-0.27662	-14.6838
-0.31373	-11.5215		-0.74215	-59.3816		-0.27757	-14.7126
-0.31469	-11.5387		-0.74208	-58.9501		-0.2785	-14.741
-0.31569	-11.5376		-0.74211	-58.4776		-0.27944	-14.7734
-0.31667	-11.5387		-0.74212	-58.0063		-0.28038	-14.7948
-0.31759	-11.5798		-0.74156	-57.8048		-0.28133	-14.8179
-0.31858	-11.5839		-0.74009	-58.0273		-0.28227	-14.8451
-0.31964	-11.5583		-0.73901	-58.0667		-0.28323	-14.8685
-0.32067	-11.5455		-0.7385	-57.8261		-0.2842	-14.8925
-0.32167	-11.5491		-0.73822	-57.5038		-0.28515	-14.9149
-0.32262	-11.5687		-0.73803	-57.1173		-0.28608	-14.9376
-0.3236	-11.5779		-0.73796	-56.6955		-0.28703	-14.9674
-0.32457	-11.5886		-0.7379	-56.2567		-0.28795	-14.9973
-0.32552	-11.6153		-0.73726	-56.0979		-0.28888	-15.0292
-0.32652	-11.6148		-0.73578	-56.3225		-0.28982	-15.0519
-0.32749	-11.6291		-0.73478	-56.3148		-0.29076	-15.0767
-0.32835	-11.6908		-0.73444	-56.0184		-0.29172	-15.106
-0.32934	-11.7041		-0.73429	-55.6241		-0.29266	-15.1304
-0.33045	-11.6548		-0.7342	-55.2005		-0.29358	-15.1578
-0.33164	-11.5749		-0.73403	-54.8162		-0.29455	-15.179
-0.33267	-11.5558		-0.73378	-54.4667		-0.29549	-15.2029
-0.33342	-11.6658		-0.73319	-54.2881		-0.29645	-15.2317
-0.33432	-11.7121		-0.73164	-54.547		-0.29736	-15.2622
-0.33528	-11.7304		-0.73045	-54.6196		-0.29829	-15.2932
-0.33623	-11.7452		-0.73003	-54.3546		-0.29926	-15.3164
-0.33727	-11.7298		-0.72991	-53.9473		-0.30018	-15.3435
-0.33833	-11.7035		-0.72988	-53.501		-0.30112	-15.3727
-0.33929	-11.7133		-0.7298	-53.0813		-0.30207	-15.3946
-0.34022	-11.743		-0.72918	-52.8952		-0.30302	-15.4206
-0.34123	-11.7425		-0.72764	-53.1518		-0.30397	-15.4469
-0.34222	-11.7549		-0.72649	-53.2185		-0.30491	-15.4715
-0.34323	-11.7449		-0.72602	-52.9752		-0.30585	-15.4983
-0.34417	-11.7712		-0.72582	-52.6036		-0.30678	-15.5305
-0.3451	-11.7937		-0.72579	-52.1549		-0.30771	-15.5636
-0.34612	-11.7882		-0.72582	-51.6805		-0.30865	-15.5879
-0.34709	-11.8062		-0.72561	-51.3261		-0.30959	-15.6169
-0.34803	-11.8293		-0.72442	-51.4059		-0.31054	-15.6422
-0.34907	-11.8186		-0.72301	-51.6042		-0.31146	-15.6683
-0.35012	-11.7996		-0.72228	-51.4825		-0.31244	-15.6927
-0.3511	-11.8117		-0.72182	-51.2175		-0.31338	-15.7176
-0.35206	-11.8245		-0.72158	-50.8748		-0.31431	-15.7438
-0.35306	-11.8267		-0.72146	-50.4642		-0.31525	-15.7725
-0.35397	-11.867		-0.72141	-50.0215		-0.31618	-15.805
-0.35496	-11.8733		-0.72116	-49.6852		-0.31713	-15.8405
-0.35601	-11.8504		-0.71987	-49.811		-0.31807	-15.8627
-0.35697	-11.8679		-0.71853	-49.9725		-0.31901	-15.8906
-0.35785	-11.9175		-0.71794	-49.7891		-0.31997	-15.9165
-0.35876	-11.9598		-0.71769	-49.4319		-0.32093	-15.9379
-0.35979	-11.9584		-0.71754	-49.0438		-0.32187	-15.9646
-0.3609	-11.9021		-0.71738	-48.6521		-0.32281	-15.9895
-0.36193	-11.8888		-0.71724	-48.261		-0.32376	-16.0169
-0.3628	-11.9442		-0.71693	-47.9428		-0.3247	-16.042
-0.36375	-11.9652		-0.71568	-48.0564		-0.32561	-16.0762
-0.36473	-11.9707		-0.71415	-48.3032		-0.32655	-16.11
-0.36573	-11.9735		-0.71338	-48.1938		-0.3275	-16.1328
-0.36668	-11.9924		-0.71307	-47.8707		-0.32844	-16.1634
-0.36759	-12.0425		-0.71298	-47.4574		-0.32939	-16.1866
-0.36859	-12.0428		-0.71295	-47.0132		-0.3303	-16.2109
-0.36962	-12.0246		-0.71269	-46.6746		-0.33124	-16.2364
-0.37062	-12.0276		-0.71153	-46.7456		-0.33219	-16.2623
-0.37161	-12.0361		-0.70996	-47.0028		-0.33314	-16.2898
-0.37258	-12.0457		-0.70914	-46.9241		-0.33407	-16.3134
-0.37355	-12.0644		-0.70883	-46.5976		-0.33501	-16.3494
-0.37453	-12.0701		-0.70873	-46.1872		-0.33592	-16.3823
-0.37548	-12.1041		-0.70868	-45.7412		-0.33686	-16.4082
-0.3764	-12.1342		-0.70856	-45.3347		-0.33783	-16.4348
-0.37739	-12.1248		-0.70759	-45.3171		-0.33878	-16.4596
-0.37854	-12.0629		-0.70598	-45.6047		-0.33973	-16.4834
-0.37963	-12.0162		-0.70501	-45.5859		-0.34068	-16.5078
-0.38003	-12.2829		-0.70453	-45.3517		-0.34161	-16.5405
-0.38107	-12.2716		-0.70424	-45.027		-0.34258	-16.5648
-0.38208	-12.2562		-0.70396	-44.3339		-0.3435	-16.5956
-0.38311	-12.2433		-0.70344	-43.7861		-0.34442	-16.632
-0.38412	-12.2449		-0.70199	-43.9913		-0.34535	-16.6614
-0.38514	-12.2448		-0.70071	-44.1236		-0.34628	-16.6889
-0.38608	-12.2707		-0.70015	-43.9117		-0.34724	-16.7111
-0.38709	-12.2602		-0.6999	-43.5641		-0.34819	-16.7368
-0.38809	-12.2633		-0.69969	-43.1934		-0.34916	-16.7597
-0.38902	-12.2944		-0.69952	-42.82		-0.35009	-16.7841
-0.3901	-12.2594		-0.69937	-42.4284		-0.35103	-16.8142
-0.39124	-12.195		-0.69886	-42.2001		-0.352	-16.836
-0.39219	-12.2149		-0.69735	-42.4352		-0.35293	-16.865
-0.39299	-12.2945		-0.69589	-42.6442		-0.35384	-16.8985
-0.3939	-12.3432		-0.69526	-42.4851		-0.35478	-16.9325
-0.39485	-12.3674		-0.69502	-42.1319		-0.35572	-16.9572
-0.39582	-12.3898		-0.6949	-41.7221		-0.35665	-16.9799
-0.39681	-12.3915		-0.69479	-41.3063		-0.35762	-17.006
-0.39779	-12.3943		-0.69439	-41.0393		-0.35855	-17.0301
-0.39881	-12.3926		-0.69296	-41.2347		-0.3595	-17.0572
-0.39981	-12.3898		-0.69148	-41.4549		-0.36045	-17.0857
-0.40082	-12.3887		-0.69073	-41.3377		-0.36141	-17.1061
-0.4018	-12.3994		-0.69042	-41.0195		-0.36234	-17.1355
-0.40273	-12.4245		-0.6903	-40.6082		-0.36326	-17.1718
-0.40364	-12.4646		-0.69026	-40.1715		-0.36419	-17.2073
-0.40459	-12.4982		-0.68994	-39.8537		-0.36515	-17.2303
-0.40556	-12.5009		-0.68862	-40.0014		-0.3661	-17.2545
-0.40659	-12.4913		-0.68705	-40.2695		-0.36704	-17.2769
-0.40759	-12.499		-0.68615	-40.2138		-0.36797	-17.303
-0.40856	-12.5067		-0.68563	-40.0034		-0.3689	-17.3313
-0.40959	-12.4947		-0.68543	-39.6403		-0.36986	-17.3513
-0.41061	-12.478		-0.68527	-39.2334		-0.37081	-17.3755
-0.41154	-12.5144		-0.68522	-38.8106		-0.37175	-17.4055
-0.41244	-12.5613		-0.68484	-38.5155		-0.37266	-17.4442
-0.4134	-12.5825		-0.68343	-38.7147		-0.37357	-17.4809
-0.41436	-12.5966		-0.6819	-38.9436		-0.37454	-17.5001
-0.41533	-12.5999		-0.68115	-38.8216		-0.37549	-17.526
-0.41637	-12.5873		-0.68082	-38.524		-0.37643	-17.5497
-0.41728	-12.6171		-0.68059	-38.1665		-0.3774	-17.5752
-0.41822	-12.6446		-0.68039	-37.802		-0.37832	-17.6043
-0.41925	-12.629		-0.68021	-37.4206		-0.37928	-17.6231
-0.42028	-12.6135		-0.67985	-37.1239		-0.38023	-17.6451
-0.42122	-12.6366		-0.67858	-37.2588		-0.38116	-17.6755
-0.42217	-12.6775		-0.67692	-37.5671		-0.38208	-17.7141
-0.42306	-12.7161		-0.67602	-37.5118		-0.383	-17.7471
-0.42407	-12.723		-0.67565	-37.2213		-0.38396	-17.7675
-0.42509	-12.7073		-0.67546	-36.8531		-0.38492	-17.7921
-0.4261	-12.7194		-0.67533	-36.4459		-0.38587	-17.8165
-0.42707	-12.7281		-0.67504	-36.1154		-0.38681	-17.8416
-0.42797	-12.7648		-0.67398	-36.1542		-0.38776	-17.8679
-0.42889	-12.8011		-0.6723	-36.4624		-0.3887	-17.8874
-0.43	-12.7616		-0.67125	-36.4819		-0.38965	-17.9145
-0.43101	-12.747		-0.6708	-36.2386		-0.39059	-17.9448
-0.43193	-12.7759		-0.67058	-35.88		-0.3915	-17.9875
-0.43283	-12.8307		-0.67047	-35.4678		-0.39243	-18.0179
-0.43375	-12.8661		-0.6702	-35.1278		-0.39339	-18.0393
-0.43479	-12.8478		-0.669	-35.2225		-0.39433	-18.0656
-0.43583	-12.8268		-0.66734	-35.5368		-0.3953	-18.0902
-0.43681	-12.8412		-0.66629	-35.5481		-0.39621	-18.1162
-0.43775	-12.8711		-0.66572	-35.3513		-0.39719	-18.1395
-0.43857	-12.949		-0.66536	-35.0527		-0.39814	-18.1611
-0.43945	-13.0004		-0.66514	-34.6905		-0.39908	-18.1819
-0.44051	-12.9621		-0.66501	-34.2907		-0.40001	-18.2122
-0.44172	-12.8772		-0.66472	-33.9634		-0.40094	-18.2559
-0.44256	-12.9538		-0.66349	-34.0725		-0.40186	-18.2814
-0.4433	-13.0635		-0.66185	-34.3755		-0.40282	-18.3004
-0.44427	-13.0878		-0.6609	-34.3367		-0.40374	-18.326
-0.44526	-13.0919		-0.66046	-34.0799		-0.4047	-18.3509
-0.44631	-13.0646		-0.66018	-33.7502		-0.40562	-18.3823
-0.44733	-13.0599		-0.65993	-33.4076		-0.40657	-18.4131
-0.44833	-13.0512		-0.65969	-33.0509		-0.40751	-18.431
-0.44933	-13.0486		-0.65918	-32.8173		-0.40848	-18.4489
-0.45013	-13.1522		-0.65771	-33.0414		-0.40941	-18.4766
-0.45119	-13.1286		-0.65606	-33.3395		-0.41032	-18.5191
-0.45212	-13.1589		-0.65522	-33.2787		-0.41126	-18.5433
-0.45305	-13.1795		-0.6548	-33.0041		-0.41224	-18.5627
-0.454	-13.1944		-0.65457	-32.6464		-0.41319	-18.5907
-0.455	-13.2034		-0.6544	-32.2693		-0.41414	-18.6138
-0.45601	-13.1951		-0.65405	-31.9684		-0.41507	-18.6428
-0.45699	-13.2036		-0.65283	-32.0678		-0.41604	-18.659
-0.45796	-13.2162		-0.65111	-32.4007		-0.417	-18.6776
-0.45894	-13.2246		-0.65006	-32.4225		-0.41796	-18.6981
-0.4599	-13.241		-0.64958	-32.1934		-0.41889	-18.7292
-0.46086	-13.2584		-0.64931	-31.8563		-0.41978	-18.7763
-0.46185	-13.268		-0.64913	-31.4696		-0.42074	-18.8008
-0.46283	-13.2843		-0.64876	-31.1796		-0.42169	-18.8215
-0.46378	-13.3004		-0.6474	-31.3474		-0.42263	-18.847
-0.46478	-13.3059		-0.64571	-31.6586		-0.4236	-18.8707
-0.46576	-13.3104		-0.64471	-31.6668		-0.42453	-18.9005
-0.46675	-13.3123		-0.6441	-31.4818		-0.42549	-18.9189
-0.46776	-13.3157		-0.64367	-31.2331		-0.42645	-18.9376
-0.46873	-13.3295		-0.64341	-30.8845		-0.4274	-18.9591
-0.46968	-13.3426		-0.64321	-30.5083		-0.42833	-18.993
-0.47067	-13.3514		-0.64275	-30.2634		-0.42923	-19.0369
-0.47159	-13.3865		-0.6413	-30.4743		-0.43018	-19.062
-0.47248	-13.4363		-0.63972	-30.7437		-0.43113	-19.0828
-0.47344	-13.4547		-0.63873	-30.7348		-0.43208	-19.1073
-0.47443	-13.4654		-0.63828	-30.4825		-0.43304	-19.1305
-0.4754	-13.4787		-0.63799	-30.1476		-0.43397	-19.1589
-0.47635	-13.4984		-0.6377	-29.8254		-0.43495	-19.1754
-0.47731	-13.5158		-0.63741	-29.4842		-0.43589	-19.1952
-0.47829	-13.5244		-0.63683	-29.2997		-0.43684	-19.2153
-0.47927	-13.5345		-0.63523	-29.5811		-0.43777	-19.2506
-0.48021	-13.56		-0.63359	-29.881		-0.43868	-19.2954
-0.48114	-13.5962		-0.6327	-29.8299		-0.43963	-19.3181
-0.4821	-13.618		-0.63221	-29.5892		-0.44057	-19.3377
-0.48306	-13.6265		-0.63192	-29.2671		-0.44151	-19.363
-0.48405	-13.6345		-0.63168	-28.9158		-0.44247	-19.3872
-0.48502	-13.6462		-0.63114	-28.7		-0.4434	-19.4143
-0.48601	-13.6548		-0.6297	-28.9024		-0.44438	-19.4318
-0.48706	-13.6397		-0.62804	-29.2053		-0.44533	-19.4515
-0.48802	-13.6474		-0.62704	-29.2024		-0.44629	-19.4709
-0.48893	-13.6911		-0.62655	-28.9758		-0.44721	-19.5042
-0.48985	-13.7253		-0.62622	-28.6593		-0.44811	-19.5492
-0.49081	-13.7388		-0.626	-28.302		-0.44908	-19.5738
-0.49178	-13.7477		-0.62546	-28.0906		-0.45003	-19.5939
-0.49272	-13.776		-0.62398	-28.3056		-0.45095	-19.6184
-0.49367	-13.7945		-0.62233	-28.6065		-0.45192	-19.6415
-0.49467	-13.8015		-0.62134	-28.6108		-0.45287	-19.6689
-0.49564	-13.8048		-0.62069	-28.4419		-0.45382	-19.6844
-0.49661	-13.8278		-0.62023	-28.198		-0.45478	-19.7008
-0.49754	-13.8538		-0.61986	-27.8992		-0.45575	-19.7222
-0.49849	-13.8802		-0.61961	-27.5605		-0.45666	-19.7615
-0.49945	-13.9027		-0.619	-27.3742		-0.45757	-19.8063
-0.50044	-13.9225		-0.61744	-27.6376		-0.45851	-19.8319
-0.50135	-13.9504		-0.61584	-27.9096		-0.45947	-19.8529
-0.50228	-13.9914		-0.61494	-27.8633		-0.46041	-19.8781
-0.50321	-14.0154		-0.61443	-27.6461		-0.46136	-19.9044
-0.50422	-14.0157		-0.61401	-27.3723		-0.46232	-19.9323
-0.50523	-14.0016		-0.61363	-27.0851		-0.46326	-19.9471
-0.50624	-13.9957		-0.6133	-26.783		-0.46423	-19.9622
-0.50719	-14.0162		-0.61275	-26.5772		-0.46521	-19.9816
-0.50815	-14.0445		-0.61126	-26.8007		-0.4661	-20.0232
-0.5091	-14.0638		-0.6095	-27.1472		-0.467	-20.0683
-0.51004	-14.0876		-0.60842	-27.1823		-0.46797	-20.0938
-0.51096	-14.1305		-0.60783	-26.9981		-0.46892	-20.1166
-0.51188	-14.1617		-0.60743	-26.7166		-0.46987	-20.1403
-0.51289	-14.158		-0.60713	-26.3979		-0.4708	-20.1661
-0.51384	-14.1763		-0.60664	-26.1613		-0.47176	-20.1896
-0.5147	-14.2351		-0.60533	-26.298		-0.47272	-20.207
-0.51565	-14.2654		-0.60357	-26.6528		-0.47368	-20.224
-0.51667	-14.2521		-0.60238	-26.739		-0.47463	-20.2439
-0.51772	-14.2389		-0.60169	-26.5918		-0.47554	-20.2883
-0.51876	-14.2145		-0.60126	-26.3295		-0.47644	-20.3331
-0.51958	-14.2981		-0.60094	-26.0209		-0.47738	-20.3596
-0.52031	-14.4218		-0.60043	-25.7824		-0.47831	-20.3829
-0.52112	-14.5051		-0.59909	-25.9556		-0.47926	-20.4112
-0.52218	-14.4879		-0.5973	-26.3128		-0.48019	-20.4394
-0.52324	-14.4506		-0.59613	-26.3946		-0.48114	-20.4624
-0.52434	-14.4112		-0.59537	-26.2772		-0.48211	-20.4814
-0.52522	-14.4662		-0.59483	-26.0586		-0.48307	-20.4978
-0.52618	-14.4864		-0.59445	-25.7896		-0.48402	-20.5188
-0.52711	-14.5175		-0.5941	-25.4827		-0.48493	-20.5641
-0.52809	-14.5255		-0.59349	-25.2945		-0.48582	-20.6115
-0.52899	-14.5513		-0.59197	-25.5385		-0.4868	-20.6378
-0.52992	-14.5921		-0.59029	-25.8536		-0.48774	-20.6609
-0.53081	-14.6397		-0.58926	-25.8742		-0.48868	-20.6886
-0.53178	-14.6626		-0.58861	-25.7102		-0.48962	-20.7181
-0.5327	-14.6839		-0.58813	-25.4652		-0.49058	-20.7397
-0.53367	-14.7029		-0.58774	-25.1981		-0.49152	-20.7614
-0.53465	-14.719		-0.5873	-24.9288		-0.49249	-20.7751
-0.53558	-14.7554		-0.58662	-24.7923		-0.49346	-20.7958
-0.53649	-14.787		-0.58498	-25.0637		-0.49434	-20.8464
-0.53746	-14.8056		-0.58331	-25.3807		-0.49524	-20.8937
-0.53844	-14.8125		-0.58229	-25.3967		-0.49616	-20.9221
-0.53937	-14.8436		-0.58167	-25.2281		-0.49711	-20.9487
-0.54033	-14.873		-0.58119	-24.9829		-0.49806	-20.98
-0.54124	-14.9006		-0.58078	-24.7112		-0.49899	-21.0095
-0.54219	-14.916		-0.58007	-24.5818		-0.49991	-21.036
-0.54318	-14.9257		-0.57849	-24.8402		-0.50088	-21.0574
-0.54417	-14.9293		-0.5769	-25.1201		-0.50185	-21.0691
-0.54509	-14.977		-0.57588	-25.1322		-0.5028	-21.0884
-0.5459	-15.0462		-0.5752	-24.9653		-0.50367	-21.1489
-0.54681	-15.0959		-0.57477	-24.7133		-0.50456	-21.1993
-0.54776	-15.1192		-0.5744	-24.429		-0.50552	-21.2272
-0.54873	-15.1356		-0.57364	-24.3047		-0.50647	-21.2572
-0.54965	-15.1727		-0.57201	-24.5995		-0.50739	-21.2893
-0.55056	-15.2061		-0.57043	-24.8726		-0.50832	-21.3243
-0.55151	-15.2337		-0.5694	-24.8826		-0.50925	-21.3537
-0.55244	-15.2611		-0.56868	-24.7554		-0.51019	-21.3772
-0.55335	-15.3034		-0.56812	-24.553		-0.51117	-21.3893
-0.55421	-15.3647		-0.56763	-24.3123		-0.51212	-21.4111
-0.55514	-15.4001		-0.56723	-24.0419		-0.513	-21.4789
-0.55615	-15.3968		-0.56644	-23.941		-0.51384	-21.5367
-0.55718	-15.3835		-0.56482	-24.2342		-0.51477	-21.5695
-0.55811	-15.4199		-0.56331	-24.4694		-0.51569	-21.6034
-0.5589	-15.5045		-0.56238	-24.4359		-0.51661	-21.6367
-0.55974	-15.5831		-0.56175	-24.2621		-0.51753	-21.674
-0.56065	-15.6239		-0.56122	-24.0338		-0.51847	-21.7053
-0.56165	-15.6183		-0.56075	-23.7972		-0.51941	-21.7315
-0.56267	-15.6071		-0.56026	-23.5592		-0.52035	-21.7568
-0.5636	-15.6467		-0.55945	-23.4752		-0.52126	-21.7921
-0.56441	-15.7229		-0.55776	-23.79		-0.52213	-21.8589
-0.56535	-15.745		-0.55609	-24.0991		-0.52301	-21.9176
-0.5663	-15.7713		-0.55505	-24.1139		-0.52395	-21.951
-0.56705	-15.8806		-0.55439	-23.9663		-0.52487	-21.9861
-0.56784	-15.975		-0.55389	-23.7418		-0.52579	-22.0258
-0.56879	-15.9968		-0.55342	-23.4889		-0.52671	-22.0665
-0.56973	-16.016		-0.55269	-23.3642		-0.52762	-22.1013
-0.57075	-16.0162		-0.55117	-23.6099		-0.52856	-22.1286
-0.5718	-15.9957		-0.54954	-23.8983		-0.5295	-22.1518
-0.57269	-16.0524		-0.54847	-23.9309		-0.53043	-22.1904
-0.5735	-16.1344		-0.54778	-23.7909		-0.53128	-22.2614
-0.5744	-16.185		-0.54727	-23.5618		-0.53215	-22.3203
-0.57542	-16.1778		-0.54682	-23.306		-0.53307	-22.3593
-0.57638	-16.1954		-0.54607	-23.1951		-0.53401	-22.4018
-0.57719	-16.2822		-0.54449	-23.467		-0.5349	-22.4434
-0.57802	-16.3527		-0.54291	-23.726		-0.5358	-22.4885
-0.57888	-16.4169		-0.54191	-23.7408		-0.53671	-22.5276
-0.57968	-16.5115		-0.54115	-23.6267		-0.53762	-22.5664
-0.58072	-16.4958		-0.54051	-23.4582		-0.53855	-22.6016
-0.58172	-16.4963		-0.53999	-23.2446		-0.53944	-22.6504
-0.58253	-16.5767		-0.53949	-23.0044		-0.54029	-22.7261
-0.58337	-16.6535		-0.53873	-22.8985		-0.54118	-22.785
-0.58426	-16.7062		-0.53714	-23.1681		-0.54207	-22.8311
-0.58517	-16.7391		-0.53557	-23.4283		-0.54298	-22.8794
-0.58606	-16.795		-0.53458	-23.4293		-0.54386	-22.9326
-0.58686	-16.8871		-0.53387	-23.2913		-0.54474	-22.9835
-0.58766	-16.9704		-0.53328	-23.1029		-0.54566	-23.0244
-0.58866	-16.9724		-0.53275	-22.8818		-0.54653	-23.0724
-0.5896	-16.9994		-0.53221	-22.6637		-0.54743	-23.1197
-0.59045	-17.064		-0.53135	-22.6099		-0.54831	-23.1763
-0.59127	-17.1522		-0.52966	-22.9189		-0.54915	-23.2535
-0.59204	-17.2486		-0.52809	-23.1773		-0.55001	-23.3138
-0.59294	-17.3038		-0.52711	-23.1778		-0.5509	-23.3642
-0.59386	-17.3391		-0.52643	-23.0358		-0.55179	-23.4189
-0.59481	-17.3667		-0.52584	-22.8276		-0.55268	-23.476
-0.59567	-17.427		-0.52534	-22.6049		-0.55353	-23.5336
-0.59652	-17.4885		-0.52448	-22.5432		-0.55444	-23.581
-0.59744	-17.5317		-0.5229	-22.8139		-0.55531	-23.6329
-0.59836	-17.5666		-0.52137	-23.0465		-0.55621	-23.6913
-0.59893	-17.7585		-0.52038	-23.052		-0.55706	-23.7516
-0.59977	-17.8242		-0.51968	-22.9132		-0.5579	-23.8288
-0.60061	-17.8908		-0.51913	-22.7058		-0.55876	-23.8947
-0.60156	-17.9218		-0.51865	-22.4683		-0.55965	-23.9497
-0.60239	-17.9994		-0.51786	-22.3688		-0.56052	-24.0148
-0.60316	-18.11		-0.51632	-22.6249		-0.56139	-24.0782
-0.60404	-18.1556		-0.51479	-22.878		-0.56223	-24.1428
-0.60501	-18.1708		-0.5137	-22.9026		-0.5631	-24.1995
-0.60585	-18.2353		-0.51293	-22.7976		-0.564	-24.2602
-0.6066	-18.3501		-0.51228	-22.6391		-0.56485	-24.3248
-0.60742	-18.4349		-0.5117	-22.444		-0.56569	-24.4003
-0.60835	-18.4699		-0.51115	-22.232		-0.5665	-24.4849
-0.60923	-18.5192		-0.5103	-22.1654		-0.56736	-24.5601
-0.61004	-18.605		-0.50873	-22.4352		-0.5682	-24.6222
-0.61077	-18.727		-0.50727	-22.6413		-0.56905	-24.6968
-0.61163	-18.7988		-0.50631	-22.6242		-0.56988	-24.7716
-0.61249	-18.8531		-0.50561	-22.4874		-0.57074	-24.8421
-0.61333	-18.9244		-0.505	-22.3054		-0.57158	-24.9111
-0.61413	-19.0205		-0.50444	-22.1046		-0.57243	-24.9854
-0.61496	-19.0944		-0.50387	-21.9089		-0.57326	-25.0592
-0.61578	-19.1799		-0.50296	-21.8663		-0.57407	-25.1436
-0.6166	-19.2692		-0.50135	-22.1457		-0.57489	-25.2345
-0.61736	-19.378		-0.49984	-22.3801		-0.57569	-25.3222
-0.61818	-19.4533		-0.49885	-22.3818		-0.57655	-25.4003
-0.61904	-19.512		-0.49812	-22.2482		-0.57737	-25.483
-0.61994	-19.5577		-0.49752	-22.0565		-0.57819	-25.574
-0.62079	-19.6303		-0.49697	-21.859		-0.57901	-25.6481
-0.62159	-19.713		-0.49604	-21.8277		-0.57984	-25.7265
-0.6224	-19.799		-0.49446	-22.0831		-0.58067	-25.8075
-0.62322	-19.8914		-0.49309	-22.2673		-0.58149	-25.8913
-0.624	-19.9891		-0.49211	-22.252		-0.58227	-25.9863
-0.62477	-20.0814		-0.4914	-22.1189		-0.58306	-26.0886
-0.6256	-20.1734		-0.49082	-21.9296		-0.58384	-26.1896
-0.62638	-20.2746		-0.49028	-21.7232		-0.58466	-26.2739
-0.62712	-20.384		-0.48937	-21.6746		-0.58544	-26.373
-0.62789	-20.4889		-0.48779	-21.9425		-0.58621	-26.4741
-0.62865	-20.5892		-0.48634	-22.144		-0.58704	-26.561
-0.62944	-20.6891		-0.48534	-22.1448		-0.58782	-26.6545
-0.63025	-20.7763		-0.4846	-22.0401		-0.58862	-26.7483
-0.63108	-20.8539		-0.48392	-21.8829		-0.5894	-26.8469
-0.63189	-20.9367		-0.48331	-21.7014		-0.59018	-26.9548
-0.63272	-21.0097		-0.48273	-21.5121		-0.59095	-27.064
-0.63352	-21.1051		-0.48173	-21.5084		-0.59173	-27.1691
-0.63422	-21.2403		-0.48012	-21.7812		-0.59251	-27.2673
-0.63495	-21.3556		-0.4788	-21.9342		-0.59327	-27.3811
-0.63574	-21.4474		-0.47789	-21.8954		-0.59402	-27.494
-0.63655	-21.5383		-0.47717	-21.7588		-0.59482	-27.5845
-0.63734	-21.6365		-0.47655	-21.5887		-0.5956	-27.6952
-0.63808	-21.7476		-0.47593	-21.4079		-0.59636	-27.8033
-0.63886	-21.8604		-0.47534	-21.2282		-0.59714	-27.9013
-0.63961	-21.9743		-0.47439	-21.1986		-0.59789	-28.0282
-0.64042	-22.059		-0.47285	-21.4609		-0.59862	-28.1547
-0.64124	-22.1459		-0.47139	-21.6656		-0.59937	-28.2657
-0.64191	-22.2945		-0.4704	-21.6601		-0.60014	-28.3807
-0.6426	-22.4265		-0.46967	-21.5374		-0.60087	-28.5024
-0.64362	-22.4192		-0.46905	-21.3653		-0.60162	-28.6186
-0.64462	-22.4234		-0.46844	-21.1808		-0.60239	-28.7294
-0.64548	-22.4879		-0.46754	-21.1411		-0.60312	-28.8487
-0.64626	-22.582		-0.46604	-21.3633		-0.60386	-28.9654
-0.64698	-22.7089		-0.46467	-21.5324		-0.60462	-29.087
-0.64759	-22.885		-0.46369	-21.5269		-0.60537	-29.2106
-0.64835	-23.0035		-0.46296	-21.4078		-0.60608	-29.3424
-0.64912	-23.1015		-0.46233	-21.236		-0.60676	-29.4801
-0.64979	-23.2466		-0.46171	-21.0515		-0.60751	-29.6058
-0.65047	-23.3849		-0.46076	-21.0301		-0.60822	-29.7295
-0.65124	-23.4938		-0.45923	-21.2653		-0.60895	-29.8567
-0.65201	-23.5948		-0.45794	-21.4072		-0.6097	-29.9836
-0.65279	-23.69		-0.45697	-21.3868		-0.61041	-30.1104
-0.65358	-23.799		-0.45622	-21.2816		-0.61113	-30.2354
-0.65431	-23.9174		-0.45553	-21.1375		-0.61182	-30.3773
-0.65501	-24.0563		-0.45488	-20.9744		-0.61252	-30.5113
-0.65574	-24.1799		-0.45427	-20.8033		-0.6132	-30.6529
-0.65651	-24.289		-0.45333	-20.769		-0.61394	-30.7857
-0.65722	-24.4186		-0.45183	-20.9954		-0.61464	-30.9228
-0.6579	-24.5613		-0.45052	-21.1424		-0.61534	-31.0742
-0.65863	-24.6827		-0.44959	-21.1113		-0.61604	-31.2035
-0.6594	-24.7906		-0.44884	-20.9929		-0.61675	-31.3389
-0.66015	-24.8951		-0.44818	-20.8374		-0.61744	-31.4862
-0.66087	-25.0213		-0.44754	-20.6715		-0.61814	-31.626
-0.66154	-25.1665		-0.44691	-20.5036		-0.61886	-31.7649
-0.6622	-25.321		-0.44596	-20.479		-0.61957	-31.8931
-0.66292	-25.4533		-0.44448	-20.7035		-0.6202	-32.0625
-0.6637	-25.5545		-0.44311	-20.8702		-0.6209	-32.2158
-0.66441	-25.6722		-0.44215	-20.8569		-0.62158	-32.3596
-0.66513	-25.8064		-0.44137	-20.7446		-0.62222	-32.5151
-0.66587	-25.928		-0.44072	-20.5864		-0.62295	-32.6498
-0.66659	-26.0433		-0.44009	-20.4222		-0.62361	-32.7996
-0.66735	-26.1613		-0.4392	-20.3717		-0.62431	-32.9475
-0.66805	-26.2947		-0.43782	-20.5504		-0.62499	-33.0978
-0.66871	-26.4494		-0.43646	-20.7018		-0.62566	-33.2512
-0.66937	-26.6088		-0.43546	-20.7138		-0.62634	-33.4
-0.67005	-26.746		-0.43469	-20.6052		-0.62698	-33.5641
-0.67082	-26.86		-0.43404	-20.4454		-0.62763	-33.7292
-0.6715	-26.9927		-0.43342	-20.2699		-0.6283	-33.8824
-0.67216	-27.1525		-0.43259	-20.1897		-0.62895	-34.0415
-0.67283	-27.3008		-0.43123	-20.3621		-0.62962	-34.1911
-0.67356	-27.4253		-0.42985	-20.5287		-0.6303	-34.3512
-0.67432	-27.533		-0.42884	-20.5396		-0.63094	-34.5082
-0.67506	-27.6443		-0.428	-20.4597		-0.63157	-34.6771
-0.67573	-27.7969		-0.42726	-20.3339		-0.63226	-34.8318
-0.67636	-27.9703		-0.42661	-20.1875		-0.63292	-34.9841
-0.67703	-28.1219		-0.42595	-20.0267		-0.63355	-35.1684
-0.67776	-28.2389		-0.42513	-19.9402		-0.63421	-35.3327
-0.67846	-28.3744		-0.42383	-20.0823		-0.63483	-35.5014
-0.6791	-28.5369		-0.42248	-20.2458		-0.63547	-35.6626
-0.67975	-28.69		-0.42146	-20.249		-0.63613	-35.822
-0.68047	-28.8247		-0.42066	-20.1584		-0.63677	-35.9907
-0.68122	-28.9429		-0.41994	-20.0298		-0.63741	-36.1594
-0.68191	-29.0778		-0.41928	-19.8804		-0.63806	-36.3262
-0.68252	-29.2568		-0.41861	-19.7247		-0.63871	-36.4767
-0.68313	-29.4337		-0.4178	-19.6374		-0.63936	-36.643
-0.68382	-29.5743		-0.41651	-19.7672		-0.63996	-36.8308
-0.68458	-29.6804		-0.41509	-19.9573		-0.6406	-36.9995
-0.68528	-29.81		-0.41404	-19.9884		-0.64123	-37.1661
-0.68594	-29.9711		-0.41323	-19.9063		-0.64187	-37.3286
-0.68656	-30.1335		-0.41248	-19.7767		-0.64251	-37.4987
-0.68724	-30.2826		-0.41183	-19.6314		-0.64312	-37.6757
-0.68797	-30.4077		-0.41102	-19.5318		-0.64371	-37.8728
-0.68864	-30.5456		-0.40982	-19.6277		-0.64428	-38.0748
-0.68924	-30.7292		-0.40844	-19.7978		-0.6449	-38.2468
-0.68983	-30.9133		-0.40739	-19.8184		-0.6455	-38.4306
-0.69049	-31.0683		-0.40658	-19.7374		-0.64611	-38.6252
-0.6912	-31.2011		-0.40585	-19.6089		-0.64671	-38.8043
-0.69186	-31.35		-0.40518	-19.4521		-0.64731	-38.9766
-0.69247	-31.5272		-0.40442	-19.3351		-0.64792	-39.1651
-0.69314	-31.6815		-0.40326	-19.4239		-0.64855	-39.3413
-0.69384	-31.8159		-0.40187	-19.5972		-0.64917	-39.5241
-0.69458	-31.9338		-0.40079	-19.6413		-0.64977	-39.7089
-0.69528	-32.0694		-0.3999	-19.585		-0.65038	-39.8884
-0.69585	-32.2676		-0.39914	-19.4756		-0.65097	-40.0707
-0.69642	-32.4665		-0.39844	-19.3445		-0.6516	-40.2592
-0.69707	-32.6238		-0.39776	-19.1993		-0.65216	-40.4606
-0.69776	-32.7593		-0.39695	-19.1014		-0.65276	-40.6418
-0.69845	-32.8995		-0.39573	-19.1968		-0.65337	-40.8148
-0.69902	-33.0853		-0.39444	-19.3398		-0.65394	-41.0139
-0.69968	-33.2566		-0.39343	-19.3472		-0.65455	-41.2035
-0.70033	-33.4028		-0.3926	-19.2687		-0.65513	-41.3883
-0.70103	-33.5446		-0.3918	-19.1733		-0.65574	-41.5837
-0.70169	-33.6944		-0.39107	-19.0434		-0.65635	-41.7588
-0.70232	-33.8717		-0.3904	-18.8938		-0.65697	-41.9423
-0.7029	-34.0518		-0.38964	-18.7902		-0.65754	-42.1461
-0.70356	-34.2093		-0.38848	-18.8655		-0.65806	-42.3668
-0.70423	-34.3566		-0.38712	-19.0235		-0.65865	-42.5536
-0.70491	-34.507		-0.38604	-19.0563		-0.65927	-42.7211
-0.70546	-34.6969		-0.38519	-18.992		-0.65986	-42.9187
-0.70608	-34.8732		-0.38445	-18.8762		-0.66045	-43.1127
-0.70673	-35.0261		-0.38372	-18.7449		-0.66101	-43.3116
-0.70743	-35.1678		-0.38299	-18.622		-0.66156	-43.5185
-0.70812	-35.3218		-0.382	-18.6152		-0.66214	-43.7085
-0.70867	-35.5215		-0.38072	-18.7469		-0.66273	-43.8946
-0.70922	-35.725		-0.37957	-18.816		-0.66332	-44.0904
-0.70985	-35.8962		-0.37867	-18.7733		-0.66382	-44.3163
-0.71051	-36.0417		-0.37786	-18.6704		-0.66441	-44.5088
-0.71119	-36.1812		-0.37717	-18.5404		-0.66502	-44.6971
-0.7118	-36.365		-0.37642	-18.4241		-0.66557	-44.9068
-0.71244	-36.5317		-0.37537	-18.447		-0.66613	-45.1034
-0.71311	-36.6813		-0.37407	-18.585		-0.6667	-45.3105
-0.71376	-36.8287		-0.37297	-18.6348		-0.66729	-45.5026
-0.71441	-36.9926		-0.37205	-18.5883		-0.66787	-45.7011
-0.71494	-37.2018		-0.37128	-18.491		-0.66841	-45.9063
-0.71548	-37.407		-0.37051	-18.3795		-0.66899	-46.1081
-0.71611	-37.5742		-0.36981	-18.2493		-0.66952	-46.3316
-0.71676	-37.7264		-0.36903	-18.1303		-0.6701	-46.5208
-0.71743	-37.8742		-0.36797	-18.1596		-0.67067	-46.7158
-0.71798	-38.0701		-0.3667	-18.2928		-0.6712	-46.9325
-0.71857	-38.2565		-0.36565	-18.3303		-0.67177	-47.1414
-0.71922	-38.4274		-0.36475	-18.2768		-0.67231	-47.358
-0.71991	-38.5725		-0.36396	-18.1815		-0.67288	-47.5534
-0.72055	-38.7252		-0.3632	-18.0643		-0.67343	-47.7604
-0.72114	-38.916		-0.36248	-17.9386		-0.67402	-47.9601
-0.72167	-39.1285		-0.36172	-17.8392		-0.67456	-48.1658
-0.72228	-39.3043		-0.36063	-17.8611		-0.67504	-48.4057
-0.72292	-39.4643		-0.35939	-17.982		-0.6756	-48.6037
-0.72359	-39.6136		-0.35833	-18.0145		-0.67614	-48.8178
-0.72417	-39.8135		-0.35745	-17.9558		-0.67669	-49.0344
-0.72475	-40.0025		-0.35664	-17.8566		-0.67724	-49.2401
-0.72538	-40.1693		-0.35591	-17.741		-0.67778	-49.4559
-0.72604	-40.3211		-0.35517	-17.6202		-0.67833	-49.6589
-0.72667	-40.4896		-0.35436	-17.5334		-0.67888	-49.8747
-0.72721	-40.6972		-0.35326	-17.5838		-0.67945	-50.0837
-0.72773	-40.9124		-0.35203	-17.6906		-0.67999	-50.3023
-0.72833	-41.0941		-0.351	-17.695		-0.68046	-50.5379
-0.72899	-41.2448		-0.35016	-17.6268		-0.68102	-50.7376
-0.72968	-41.3925		-0.34937	-17.5228		-0.68158	-50.9507
-0.73025	-41.5822		-0.34865	-17.3999		-0.6821	-51.1716
-0.73084	-41.7674		-0.34782	-17.3202		-0.68263	-51.3898
-0.73147	-41.9374		-0.34668	-17.3842		-0.68315	-51.6099
-0.7321	-42.1021		-0.34547	-17.4793		-0.68366	-51.8227
-0.73271	-42.2816		-0.34447	-17.4836		-0.68422	-52.0362
-0.73326	-42.4859		-0.34359	-17.4174		-0.68478	-52.2428
-0.73381	-42.6933		-0.3428	-17.3259		-0.6853	-52.4682
-0.73438	-42.8852		-0.34203	-17.22		-0.68579	-52.702
-0.73502	-43.0383		-0.3413	-17.0985		-0.68632	-52.9116
-0.73567	-43.2093		-0.34044	-17.037		-0.68686	-53.1311
-0.73621	-43.414		-0.33925	-17.1126		-0.68741	-53.3547
-0.73679	-43.6047		-0.33814	-17.1745		-0.68791	-53.5791
-0.73739	-43.776		-0.33717	-17.1533		-0.68846	-53.7914
-0.73806	-43.9236		-0.33633	-17.0796		-0.68898	-54.0142
-0.73868	-44.1034		-0.33555	-16.9857		-0.68951	-54.2321
-0.73923	-44.3113		-0.33476	-16.8909		-0.69006	-54.4434
-0.73974	-44.5288		-0.33399	-16.7736		-0.69054	-54.6779
-0.74032	-44.7188		-0.33309	-16.7214		-0.69104	-54.9097
-0.74097	-44.8739		-0.33196	-16.7909		-0.69159	-55.125
-0.74157	-45.0557		-0.33086	-16.8386		-0.6921	-55.3489
-0.74213	-45.2576		-0.32992	-16.8065		-0.69262	-55.5801
-0.74272	-45.4468		-0.32909	-16.729		-0.69314	-55.8096
-0.74332	-45.6248		-0.3283	-16.6279		-0.69367	-56.0233
-0.74398	-45.7858		-0.32754	-16.524		-0.69418	-56.2525
-0.74453	-45.9851		-0.32678	-16.4116		-0.6947	-56.4727
-0.74507	-46.1937		-0.32589	-16.36		-0.69523	-56.6883
-0.74557	-46.413		-0.32473	-16.4346		-0.69573	-56.9248
-0.74617	-46.5981		-0.32363	-16.4791		-0.69622	-57.1587
-0.74683	-46.747		-0.3227	-16.4462		-0.69675	-57.3761
-0.74745	-46.9226		-0.32187	-16.3677		-0.69727	-57.6042
-0.748	-47.1271		-0.32109	-16.2652		-0.69774	-57.8378
-0.74858	-47.3106		-0.32032	-16.1619		-0.69826	-58.0646
-0.74919	-47.4938		-0.3194	-16.133		-0.69878	-58.2902
-0.74982	-47.6579		-0.31825	-16.1993		-0.6993	-58.519
-0.75036	-47.865		-0.3172	-16.2231		-0.69982	-58.7456
-0.75091	-48.0731		-0.31629	-16.1757		-0.70035	-58.967
-0.7514	-48.2964		-0.31545	-16.1012		-0.70084	-59.2009
-0.75198	-48.484		-0.31464	-16.0103		-0.7013	-59.4476
-0.75263	-48.6466		-0.31386	-15.9034		-0.70183	-59.6686
-0.75321	-48.837		-0.3131	-15.8067		-0.70233	-59.9012
-0.75374	-49.0478		-0.31209	-15.8084		-0.70279	-60.1448
-0.75433	-49.2402		-0.31094	-15.8691		-0.70333	-60.3622
-0.75495	-49.4162		-0.30994	-15.869		-0.70378	-60.601
-0.75561	-49.5733		-0.30905	-15.8169		-0.7043	-60.8323
-0.75617	-49.7739		-0.30824	-15.7343		-0.70482	-61.0606
-0.75671	-49.984		-0.30747	-15.6323		-0.70534	-61.2889
-0.75719	-50.2133		-0.30666	-15.5377		-0.70585	-61.5195
-0.75777	-50.403		-0.30587	-15.4544		-0.70629	-61.7723
-0.75841	-50.5631		-0.30484	-15.459		-0.70682	-61.9942
-0.75899	-50.7625		-0.30373	-15.5084		-0.7073	-62.2268
-0.75951	-50.9694		-0.30276	-15.4961		-0.70779	-62.4757
-0.76008	-51.1561		-0.30189	-15.4358		-0.70831	-62.6957
-0.76068	-51.3406		-0.30106	-15.354		-0.70879	-62.9375
-0.76131	-51.5087		-0.30025	-15.263		-0.70929	-63.1731
-0.76182	-51.7236		-0.29949	-15.1609		-0.70978	-63.4057
-0.76234	-51.9459		-0.29869	-15.0656		-0.7103	-63.635
-0.76282	-52.1641		-0.29771	-15.0523		-0.7108	-63.8678
-0.76345	-52.3509		-0.29661	-15.105		-0.71122	-64.123
-0.76411	-52.5038		-0.29561	-15.1063		-0.71175	-64.351
-0.76467	-52.6977		-0.29471	-15.0583		-0.71222	-64.5942
-0.76521	-52.9118		-0.29389	-14.9775		-0.7127	-64.8368
-0.76579	-53.1017		-0.2931	-14.8847		-0.71322	-65.0663
-0.76637	-53.2905		-0.29225	-14.8049		-0.71367	-65.308
-0.767	-53.4627		-0.29127	-14.8016		-0.71417	-65.5464
-0.76751	-53.6775		-0.29019	-14.8316		-0.71465	-65.7883
-0.76801	-53.8984		-0.28925	-14.8133		-0.71518	-66.0082
-0.7685	-54.1239		-0.28836	-14.7626		-0.71565	-66.2546
-0.76911	-54.3178		-0.2875	-14.6872		-0.71609	-66.5121
-0.76973	-54.4794		-0.28672	-14.5919		-0.71659	-66.7409
-0.77027	-54.6926		-0.28591	-14.5065		-0.71707	-66.9952
-0.7708	-54.9047		-0.28495	-14.4836		-0.71756	-67.2262
-0.77141	-55.0881		-0.28388	-14.5153		-0.71806	-67.4669
-0.772	-55.2672		-0.2829	-14.505		-0.71853	-67.7111
-0.77264	-55.4336		-0.28203	-14.4568		-0.71902	-67.9525
-0.77317	-55.6496		-0.28121	-14.3791		-0.71948	-68.2031
-0.77366	-55.8716		-0.28039	-14.2851		-0.72002	-68.4145
-0.77413	-56.1035		-0.27959	-14.1996		-0.72045	-68.6707
-0.77472	-56.2977		-0.27876	-14.1153		-0.7209	-68.931
-0.77535	-56.4665		-0.27781	-14.0942		-0.72139	-69.1625
-0.77588	-56.6739		-0.27676	-14.1205		-0.72187	-69.4197
-0.77642	-56.8883		-0.27579	-14.109		-0.72236	-69.6514
-0.77701	-57.0749		-0.27489	-14.0556		-0.72283	-69.8908
-0.7776	-57.2598		-0.27404	-13.9804		-0.72326	-70.1493
-0.77817	-57.4471		-0.27323	-13.8999		-0.72375	-70.3934
-0.77871	-57.6644		-0.27243	-13.8079		-0.72422	-70.6382
-0.77922	-57.8804		-0.27164	-13.7179		-0.72476	-70.85
-0.77974	-58.1019		-0.27067	-13.6876		-0.72523	-71.1041
-0.78031	-58.2926		-0.26964	-13.7128		-0.72564	-71.3685
-0.78094	-58.4539		-0.26864	-13.7041		-0.72611	-71.6097
-0.78146	-58.6734		-0.26775	-13.6572		-0.72659	-71.8545
-0.78197	-58.886		-0.26689	-13.592		-0.72708	-72.0941
-0.78255	-59.0795		-0.26606	-13.5146		-0.72755	-72.3389
-0.78313	-59.2727		-0.26523	-13.433		-0.72803	-72.5855
-0.78372	-59.4625		-0.2643	-13.403		-0.72849	-72.8366
-0.78425	-59.6749		-0.26328	-13.4132		-0.72898	-73.0731
-0.78474	-59.907		-0.26233	-13.387		-0.72951	-73.2953
-0.78521	-60.138		-0.26143	-13.3391		-0.72994	-73.5609
-0.78577	-60.3401		-0.2606	-13.2714		-0.73038	-73.8246
-0.78642	-60.4995		-0.25977	-13.1884		-0.73086	-74.0655
-0.78695	-60.7166		-0.25897	-13.1051		-0.73133	-74.3077
-0.78751	-60.9164		-0.25804	-13.0643		-0.7318	-74.5556
-0.78809	-61.1044		-0.25701	-13.0763		-0.73227	-74.8019
-0.78868	-61.2929		-0.25606	-13.0634		-0.73274	-75.0533
-0.78925	-61.4868		-0.25514	-13.0208		-0.73319	-75.3132
-0.78976	-61.7047		-0.2543	-12.9532		-0.7337	-75.5378
-0.79025	-61.9376		-0.25347	-12.8688		-0.73421	-75.7611
-0.79075	-62.1622		-0.25263	-12.7923		-0.73463	-76.0337
-0.7913	-62.3649		-0.2518	-12.7165		-0.73505	-76.297
-0.79193	-62.5288		-0.25088	-12.6792		-0.73552	-76.5425
-0.79244	-62.7522		-0.24987	-12.686		-0.736	-76.7866
-0.79298	-62.9649		-0.2489	-12.6703		-0.73648	-77.0335
-0.79354	-63.169		-0.248	-12.6236		-0.73695	-77.2817
-0.79409	-63.3579		-0.24715	-12.5564		-0.73739	-77.5372
-0.79471	-63.5382		-0.2463	-12.4859		-0.73785	-77.7966
-0.79525	-63.7488		-0.24549	-12.4041		-0.73834	-78.0286
-0.79572	-63.9845		-0.24465	-12.3183		-0.73885	-78.252
-0.7962	-64.213		-0.24374	-12.2787		-0.73927	-78.5276
-0.79674	-64.4215		-0.24275	-12.2868		-0.73968	-78.7981
-0.79737	-64.5935		-0.24176	-12.2719		-0.74016	-79.0343
-0.7979	-64.8165		-0.24085	-12.2265		-0.74063	-79.2866
-0.79844	-65.0258		-0.23999	-12.1632		-0.74108	-79.5372
-0.79898	-65.227		-0.23914	-12.0901		-0.74152	-79.7861
-0.79958	-65.4127		-0.23833	-12.017		-0.74197	-80.0534
-0.80014	-65.6119		-0.23742	-11.9765		-0.74246	-80.3046
-0.80065	-65.8305		-0.23643	-11.9707		-0.74292	-80.5449
-0.8011	-66.079		-0.23547	-11.9431		-0.74345	-80.7714
-0.80159	-66.3064		-0.23458	-11.8952		-0.74382	-81.0477
-0.80215	-66.5098		-0.23371	-11.8369		-0.74423	-81.326
-0.8028	-66.6664		-0.23284	-11.7658		-0.74472	-81.5552
-0.80328	-66.8921		-0.23203	-11.6894		-0.74519	-81.8176
-0.80385	-67.0913		-0.23113	-11.6329		-0.74564	-82.0696
-0.80442	-67.29		-0.23017	-11.6195		-0.7461	-82.3182
-0.80498	-67.483		-0.22921	-11.6088		-0.74652	-82.5927
-0.80553	-67.6897		-0.22827	-11.5724		-0.747	-82.835
-0.80603	-67.9059		-0.2274	-11.5122		-0.74746	-83.0831
-0.80649	-68.1589		-0.22657	-11.4393		-0.74797	-83.3105
-0.80699	-68.3796		-0.22572	-11.3729		-0.74837	-83.5902
-0.80755	-68.5821		-0.22487	-11.3025		-0.74875	-83.8671
-0.8082	-68.745		-0.22401	-11.2477		-0.74928	-84.0989
-0.80866	-68.9816		-0.22302	-11.2379		-0.74969	-84.3692
-0.80919	-69.1995		-0.22205	-11.2163		-0.75016	-84.6209
-0.80974	-69.4053		-0.22113	-11.1761		-0.7506	-84.8707
-0.81034	-69.5883		-0.22026	-11.1208		-0.75102	-85.1467
-0.81092	-69.789		-0.2194	-11.059		-0.75148	-85.3909
-0.81141	-70.018		-0.21852	-10.9882		-0.75195	-85.6361
-0.81185	-70.2623		-0.21772	-10.9117		-0.75246	-85.8649
-0.81235	-70.4884		-0.21684	-10.858		-0.75283	-86.156
-0.81289	-70.6956		-0.21586	-10.8406		-0.75326	-86.4264
-0.81353	-70.8598		-0.21492	-10.8266		-0.75377	-86.6719
-0.81401	-71.0995		-0.21397	-10.7935		-0.75418	-86.9364
-0.81453	-71.3118		-0.21308	-10.7388		-0.75463	-87.1889
-0.81506	-71.5181		-0.21222	-10.6781		-0.75507	-87.4503
-0.81568	-71.702		-0.21134	-10.6151		-0.75552	-87.7112
-0.8162	-71.9148		-0.21047	-10.5581		-0.75597	-87.9665
-0.8167	-72.1356		-0.20957	-10.5276		-0.75645	-88.2095
-0.81714	-72.3937		-0.2086	-10.5071		-0.75694	-88.4401
-0.81765	-72.6163		-0.20766	-10.473		-0.75731	-88.7399
-0.81821	-72.8138		-0.20675	-10.4266		-0.75773	-88.9963
-0.81887	-72.9733		-0.20588	-10.3677		-0.7582	-89.2459
-0.81936	-73.2109		-0.20502	-10.3016		-0.75859	-89.5191
-0.81991	-73.421		-0.20415	-10.241		-0.75906	-89.7715
-0.82042	-73.6315		-0.20323	-10.2134		-0.75948	-90.0393
-0.82103	-73.8133		-0.20224	-10.2021		-0.75995	-90.2906
-0.82155	-74.0316		-0.20133	-10.1731		-0.76038	-90.5515
-0.82206	-74.2494		-0.20041	-10.125		-0.76079	-90.8178
-0.82246	-74.5189		-0.19955	-10.0622		-0.7613	-91.0508
-0.82298	-74.7358		-0.19866	-10.0073		-0.76169	-91.3411
-0.82356	-74.9357		-0.19781	-9.94706		-0.76215	-91.5868
-0.82412	-75.111		-0.19694	-9.88937		-0.76261	-91.839
-0.82459	-75.3616		-0.196	-9.86029		-0.76301	-92.1119
-0.82514	-75.5677		-0.195	-9.8419		-0.76346	-92.3725
-0.8257	-75.77		-0.19409	-9.81106		-0.76387	-92.6459
-0.82631	-75.947		-0.19319	-9.76744		-0.76434	-92.9018
-0.82683	-76.1594		-0.19228	-9.71641		-0.76478	-93.1615
-0.82735	-76.3748		-0.19143	-9.6572		-0.76524	-93.4104
-0.82777	-76.6342		-0.19056	-9.59128		-0.76573	-93.646
-0.82829	-76.8516		-0.18969	-9.53844		-0.76608	-93.9529
-0.82885	-77.0541		-0.18876	-9.50982		-0.76654	-94.2126
-0.82945	-77.231		-0.18779	-9.4929		-0.76697	-94.4667
-0.82992	-77.4772		-0.18686	-9.46019		-0.76739	-94.7373
-0.83046	-77.6886		-0.18597	-9.41784		-0.76781	-95.0108
-0.83101	-77.8888		-0.18508	-9.36571		-0.76817	-95.3115
-0.83158	-78.0768		-0.18417	-9.31281		-0.7686	-95.5828
-0.83209	-78.3016		-0.18328	-9.25894		-0.76904	-95.8354
-0.83261	-78.5172		-0.1824	-9.21348		-0.76952	-96.0765
-0.83303	-78.7717		-0.18146	-9.1864		-0.77	-96.3145
-0.83358	-78.9883		-0.1805	-9.16296		-0.77037	-96.6216
-0.83413	-79.1906		-0.17959	-9.12856		-0.77079	-96.8826
-0.83473	-79.3728		-0.17871	-9.08069		-0.77125	-97.1382
-0.83515	-79.6254		-0.17779	-9.02847		-0.77165	-97.4181
-0.8357	-79.8357		-0.17691	-8.97359		-0.77208	-97.6834
-0.83623	-80.0494		-0.17599	-8.93448		-0.77252	-97.9426
-0.83684	-80.225		-0.17504	-8.91784		-0.77297	-98.2079
-0.83734	-80.4517		-0.17409	-8.89728		-0.77337	-98.4794
-0.83784	-80.6727		-0.17316	-8.8651		-0.77386	-98.715
-0.83826	-80.9412		-0.17224	-8.81536		-0.77432	-98.9631
-0.83876	-81.1721		-0.17133	-8.77295		-0.77466	-99.2824
-0.83932	-81.3682		-0.17046	-8.7202		-0.7751	-99.534
-0.83992	-81.5495		-0.16956	-8.66346		-0.77556	-99.7716
-0.84039	-81.7943		-0.16866	-8.62658		-0.77596	-100.058
-0.84093	-82.003		-0.16772	-8.60892		-0.77637	-100.338
-0.84147	-82.209		-0.16676	-8.58242		-0.77682	-100.598
-0.84208	-82.3911		-0.16585	-8.54475		-0.77722	-100.87
-0.84254	-82.6241		-0.16493	-8.50391		-0.77764	-101.138
-0.84305	-82.8466		-0.16404	-8.45366		-0.7781	-101.38
-0.84346	-83.1128		-0.16317	-8.39777		-0.77857	-101.639
-0.84398	-83.3377		-0.16226	-8.35241		-0.77895	-101.924
-0.84455	-83.527		-0.16132	-8.31912		-0.77939	-102.187
-0.84513	-83.7096		-0.16038	-8.29864		-0.77983	-102.452
-0.84558	-83.9602		-0.15942	-8.27332		-0.78023	-102.73
-0.8461	-84.1773		-0.15851	-8.23604		-0.78063	-103.003
-0.84662	-84.3951		-0.1576	-8.19415		-0.7811	-103.256
-0.84721	-84.5696		-0.15668	-8.15215		-0.7815	-103.526
-0.84773	-84.7917		-0.15578	-8.10782		-0.78193	-103.793
-0.84826	-85.0061		-0.15491	-8.05935		-0.78242	-104.036
-0.84864	-85.2814		-0.15398	-8.02394		-0.78285	-104.293
-0.84917	-85.5054		-0.15301	-8.00592		-0.78324	-104.59
-0.84974	-85.698		-0.15207	-7.98195		-0.78364	-104.856
-0.85033	-85.8872		-0.15114	-7.948		-0.78408	-105.122
-0.85076	-86.1428		-0.15023	-7.91088		-0.78447	-105.404
-0.85129	-86.3575		-0.14935	-7.8622		-0.78489	-105.674
-0.85182	-86.5735		-0.14843	-7.81876		-0.78532	-105.932
-0.85243	-86.7476		-0.14746	-7.7985		-0.78574	-106.202
-0.85294	-86.9746		-0.1465	-7.78125		-0.78616	-106.472
-0.8534	-87.2029		-0.14557	-7.75125		-0.78663	-106.72
-0.85379	-87.4846		-0.14466	-7.70976		-0.78711	-106.972
-0.85433	-87.7065		-0.14375	-7.67318		-0.78745	-107.279
-0.85487	-87.9042		-0.14284	-7.63235		-0.78787	-107.541
-0.85546	-88.0884		-0.14189	-7.60222		-0.7883	-107.812
-0.85595	-88.3288		-0.14098	-7.56036		-0.78867	-108.102
-0.85646	-88.5426		-0.14004	-7.53482		-0.78911	-108.36
-0.857	-88.7549		-0.13907	-7.51175		-0.78954	-108.632
-0.85758	-88.9387		-0.13816	-7.48246		-0.78995	-108.911
-0.85806	-89.1783		-0.13722	-7.44926		-0.79037	-109.169
-0.85854	-89.4066		-0.1363	-7.40891		-0.79083	-109.426
-0.85893	-89.6798		-0.1354	-7.36544		-0.79133	-109.664
-0.85945	-89.9088		-0.13448	-7.32644		-0.79191	-110.22
-0.86006	-90.0833		-0.13356	-7.29407		-0.79251	-110.777
-0.86061	-90.2912		-0.1326	-7.27736		-0.79292	-111.051
-0.86104	-90.549		-0.13164	-7.25512		-0.79339	-111.298
-0.86156	-90.758		-0.13071	-7.22139		-0.79378	-111.578
-0.8621	-90.9716		-0.12978	-7.18975		-0.79419	-111.85
-0.86272	-91.137		-0.12885	-7.15553		-0.79465	-112.118
-0.86322	-91.369		-0.12795	-7.11957		-0.79514	-112.336
-0.86368	-91.6104		-0.12702	-7.08312		-0.79551	-112.634
-0.86408	-91.8877		-0.12609	-7.04962		-0.79587	-112.929
-0.86458	-92.1119		-0.12512	-7.02917		-0.79632	-113.195
-0.86514	-92.2981		-0.12418	-7.00937		-0.79667	-113.492
-0.86571	-92.4986		-0.12321	-6.97895		-0.79713	-113.742
-0.86614	-92.7529		-0.12231	-6.94635		-0.79759	-114.01
-0.86666	-92.9651		-0.12137	-6.91027		-0.79798	-114.284
-0.86719	-93.175		-0.12045	-6.87832		-0.79838	-114.556
-0.86779	-93.3621		-0.11948	-6.86176		-0.7988	-114.837
-0.86826	-93.606		-0.11854	-6.84308		-0.79934	-115.049
-0.86875	-93.8359		-0.11761	-6.81786		-0.7997	-115.347
-0.86913	-94.1101		-0.11668	-6.78308		-0.80005	-115.652
-0.86965	-94.3281		-0.11576	-6.75122		-0.8005	-115.908
-0.87029	-94.4963		-0.11482	-6.71892		-0.80085	-116.209
-0.87082	-94.7154		-0.11387	-6.6862		-0.80127	-116.474
-0.87127	-94.9619		-0.11295	-6.65667		-0.80171	-116.74
-0.8718	-95.1706		-0.11198	-6.64108		-0.80211	-117.012
-0.8723	-95.3862		-0.11103	-6.62066		-0.80249	-117.3
-0.87292	-95.569		-0.11008	-6.59414		-0.80292	-117.569
-0.87338	-95.802		-0.10915	-6.56898		-0.80346	-117.782
-0.87386	-96.0447		-0.10821	-6.53611		-0.80383	-118.077
-0.87426	-96.319		-0.10729	-6.4979		-0.80415	-118.388
-0.87477	-96.5449		-0.10636	-6.46736		-0.80458	-118.67
-0.87537	-96.7239		-0.10543	-6.44269		-0.80496	-118.943
-0.87588	-96.9443		-0.10445	-6.42659		-0.80539	-119.212
-0.87633	-97.1955		-0.1035	-6.40646		-0.80585	-119.463
-0.87688	-97.3952		-0.10255	-6.38155		-0.80623	-119.749
-0.87742	-97.5992		-0.10162	-6.35331		-0.80659	-120.051
-0.87801	-97.7895		-0.10065	-6.32405		-0.80705	-120.304
-0.87848	-98.0304		-0.09973	-6.29839		-0.80758	-120.525
-0.87894	-98.2771		-0.09877	-6.2696		-0.80793	-120.823
-0.87933	-98.5552		-0.09783	-6.2473		-0.80826	-121.136
-0.87984	-98.775		-0.09686	-6.22805		-0.80863	-121.424
-0.88047	-98.9381		-0.09593	-6.20916		-0.80907	-121.691
-0.88097	-99.1667		-0.09496	-6.18358		-0.80951	-121.949
-0.88144	-99.4093		-0.09404	-6.15482		-0.80989	-122.224
-0.88195	-99.6249		-0.0931	-6.12578		-0.81028	-122.513
-0.88247	-99.8418		-0.09214	-6.10429		-0.81064	-122.812
-0.88306	-100.026		-0.09118	-6.08832		-0.81116	-123.035
-0.88357	-100.248		-0.09019	-6.08417		-0.8117	-123.25
-0.88403	-100.49		-0.08925	-6.0563		-0.81205	-123.559
-0.88441	-100.765		-0.08831	-6.02384		-0.81238	-123.871
-0.8849	-100.993		-0.08737	-5.99826		-0.81278	-124.149
-0.88552	-101.165		-0.08643	-5.9717		-0.81318	-124.432
-0.88602	-101.396		-0.08548	-5.94446		-0.81355	-124.724
-0.88646	-101.65		-0.08454	-5.92733		-0.81395	-124.996
-0.887	-101.853		-0.08355	-5.91023		-0.81433	-125.287
-0.88754	-102.06		-0.0826	-5.89068		-0.81472	-125.576
-0.88809	-102.255		-0.08164	-5.86964		-0.81515	-125.832
-0.88861	-102.482		-0.0807	-5.84749		-0.81563	-126.078
-0.88902	-102.746		-0.07978	-5.82255		-0.81595	-126.399
-0.8894	-103.022		-0.07882	-5.79218		-0.81626	-126.718
-0.88993	-103.244		-0.07789	-5.76921		-0.81672	-126.973
-0.89057	-103.407		-0.07692	-5.75181		-0.81709	-127.256
-0.89105	-103.64		-0.07595	-5.7364		-0.81752	-127.525
-0.89154	-103.873		-0.07498	-5.71835		-0.81792	-127.8
-0.89209	-104.085		-0.07404	-5.69896		-0.81828	-128.104
-0.89261	-104.293		-0.07308	-5.67681		-0.81874	-128.356
-0.89319	-104.491		-0.07213	-5.65515		-0.81924	-128.586
-0.89367	-104.722		-0.07118	-5.63347		-0.8197	-128.842
-0.89408	-104.987		-0.07022	-5.61498		-0.82001	-129.166
-0.8945	-105.253		-0.06927	-5.59772		-0.82034	-129.484
-0.89501	-105.475		-0.06828	-5.58094		-0.82079	-129.733
-0.89566	-105.634		-0.06732	-5.56064		-0.82114	-130.028
-0.89614	-105.874		-0.06639	-5.53923		-0.82158	-130.296
-0.89658	-106.125		-0.06543	-5.51707		-0.822	-130.57
-0.8971	-106.332		-0.06448	-5.49492		-0.82231	-130.887
-0.89765	-106.536		-0.06351	-5.47871		-0.82278	-131.129
-0.89821	-106.732		-0.06252	-5.46855		-0.82324	-131.379
-0.89874	-106.951		-0.06156	-5.45472		-0.82374	-131.615
-0.89916	-107.213		-0.06061	-5.43601		-0.82396	-131.96
-0.89957	-107.48		-0.05965	-5.41229		-0.82433	-132.258
-0.90008	-107.706		-0.05869	-5.393		-0.82478	-132.516
-0.90073	-107.865		-0.05774	-5.37065		-0.82515	-132.804
-0.90119	-108.113		-0.05678	-5.35026		-0.82557	-133.076
-0.90163	-108.368		-0.05581	-5.33951		-0.82598	-133.341
-0.90214	-108.578		-0.05482	-5.32534		-0.82634	-133.639
-0.9027	-108.782		-0.05387	-5.31068		-0.82678	-133.909
-0.90323	-108.991		-0.0529	-5.29424		-0.82728	-134.138
-0.90374	-109.221		-0.05194	-5.27605		-0.82773	-134.394
-0.9041	-109.51		-0.05099	-5.2557		-0.82797	-134.752
-0.90451	-109.762		-0.05003	-5.23341		-0.82838	-135.033
-0.9054	-110.178		-0.04908	-5.21571		-0.82882	-135.298
-0.90624	-110.62		-0.0481	-5.20311		-0.82919	-135.591
-0.90673	-110.843		-0.04713	-5.19204		-0.8296	-135.862
-0.90722	-111.071		-0.04615	-5.17788		-0.82994	-136.174
-0.90784	-111.249		-0.04519	-5.16019		-0.83035	-136.44
-0.90829	-111.497		-0.04423	-5.14275		-0.83079	-136.704
-0.9088	-111.724		-0.04326	-5.12648		-0.83129	-136.937
-0.90912	-112.031		-0.0423	-5.11024		-0.83173	-137.2
-0.90964	-112.253		-0.04133	-5.10076		-0.83193	-137.57
-0.91022	-112.444		-0.04036	-5.08386		-0.83237	-137.834
-0.91077	-112.639		-0.03938	-5.07017		-0.83279	-138.099
-0.91114	-112.926		-0.03843	-5.05781		-0.83318	-138.384
-0.91169	-113.13		-0.03746	-5.03964		-0.83359	-138.659
-0.91221	-113.35		-0.03648	-5.02119		-0.8339	-138.974
-0.91288	-113.502		-0.03554	-5.00339		-0.83434	-139.233
-0.91334	-113.739		-0.03456	-4.99441		-0.83476	-139.506
-0.91378	-113.979		-0.03359	-4.98481		-0.83526	-139.735
-0.91414	-114.288		-0.03261	-4.97461		-0.83574	-139.991
-0.91462	-114.507		-0.03164	-4.95933		-0.83593	-140.361
-0.91524	-114.692		-0.0307	-4.94045		-0.83636	-140.63
-0.91579	-114.897		-0.02971	-4.92325		-0.8368	-140.896
-0.9162	-115.16		-0.02874	-4.90842		-0.83717	-141.185
-0.91672	-115.38		-0.02779	-4.89491		-0.83757	-141.461
-0.91719	-115.612		-0.02679	-4.88319		-0.83792	-141.771
-0.91781	-115.794		-0.02582	-4.87283		-0.83831	-142.05
-0.9183	-116.024		-0.02484	-4.86092		-0.83872	-142.317
-0.91873	-116.285		-0.02386	-4.84834		-0.83926	-142.541
-0.9191	-116.579		-0.02289	-4.8374		-0.83966	-142.804
-0.91959	-116.804		-0.02192	-4.82352		-0.83986	-143.183
-0.92019	-116.981		-0.02097	-4.80399		-0.84023	-143.479
-0.92078	-117.172		-0.02	-4.79009		-0.84064	-143.753
-0.9212	-117.433		-0.01901	-4.78238		-0.84101	-144.054
-0.92172	-117.654		-0.01803	-4.77378		-0.84139	-144.331
-0.92221	-117.877		-0.01706	-4.76295		-0.8417	-144.652
-0.92284	-118.048		-0.01609	-4.74888		-0.84213	-144.926
-0.92328	-118.298		-0.01512	-4.7348		-0.84256	-145.184
-0.92371	-118.543		-0.01415	-4.72158		-0.84309	-145.415
-0.92406	-118.835		-0.01317	-4.71323		-0.84348	-145.688
-0.9246	-119.051		-0.01218	-4.70818		-0.84372	-146.045
-0.92518	-119.24		-0.01122	-4.69279		-0.84414	-146.316
-0.92571	-119.449		-0.01024	-4.68223		-0.84454	-146.587
-0.92613	-119.712		-0.00926	-4.67151		-0.84492	-146.879
-0.92665	-119.925		-0.0083	-4.65684		-0.84531	-147.164
-0.92712	-120.165		-0.00731	-4.64175		-0.8457	-147.436
-0.92778	-120.323		-0.00634	-4.63071		-0.84607	-147.737
-0.92827	-120.556		-0.00537	-4.6229		-0.84651	-148.001
-0.9287	-120.819		-0.00438	-4.61614		-0.84702	-148.227
-0.92903	-121.124		-0.0034	-4.6094		-0.84741	-148.511
-0.92955	-121.343		-0.00242	-4.59815		-0.84769	-148.849
-0.93013	-121.521		-0.00144	-4.58167		-0.84808	-149.139
-0.93064	-121.744		-0.000493161	-4.57083		-0.84849	-149.402
-0.93107	-122.003		0.000497999	-4.55763		-0.84887	-149.702
-0.93161	-122.215		0.00145	-4.54748		-0.84922	-150.003
-0.93211	-122.447		0.00244	-4.54206		-0.8496	-150.285
-0.93266	-122.641		0.00344	-4.53546		-0.84999	-150.569
-0.93314	-122.879		0.00439	-4.52477		-0.85044	-150.829
-0.93357	-123.143		0.00539	-4.51439		-0.85096	-151.054
-0.93392	-123.435		0.00639	-4.50616		-0.85132	-151.357
-0.93445	-123.648		0.00808	-4.48483		-0.8516	-151.692
-0.93509	-123.82		0.00982	-4.46934		-0.85198	-151.977
-0.93559	-124.036		0.0108	-4.46106		-0.85241	-152.252
-0.936	-124.301		0.01177	-4.45241		-0.85279	-152.537
-0.93648	-124.534		0.01276	-4.44355		-0.85314	-152.838
-0.937	-124.756		0.01373	-4.43287		-0.85357	-153.101
-0.93757	-124.936		0.01473	-4.42247		-0.85392	-153.407
-0.93807	-125.18		0.0157	-4.41498		-0.85438	-153.65
-0.93846	-125.456		0.01671	-4.41024		-0.85492	-153.861
-0.93884	-125.73		0.01771	-4.40219		-0.85523	-154.18
-0.93933	-125.962		0.01865	-4.39245		-0.85549	-154.526
-0.93991	-126.151		0.01963	-4.38485		-0.85593	-154.787
-0.94041	-126.368		0.02062	-4.37396		-0.85632	-155.063
-0.94086	-126.619		0.02161	-4.36314		-0.85668	-155.359
-0.9414	-126.835		0.02256	-4.35304		-0.85701	-155.671
-0.94195	-127.051		0.02356	-4.34469		-0.85742	-155.949
-0.94251	-127.244		0.02454	-4.34125		-0.85782	-156.234
-0.94301	-127.462		0.02553	-4.33622		-0.85829	-156.482
-0.94339	-127.735		0.02653	-4.33149		-0.85877	-156.721
-0.94376	-128.021		0.02751	-4.31854		-0.85912	-157.03
-0.94429	-128.241		0.02845	-4.30932		-0.85938	-157.365
-0.94493	-128.399		0.02944	-4.29875		-0.8598	-157.652
-0.94538	-128.642		0.03042	-4.2887		-0.86016	-157.943
-0.94584	-128.897		0.0314	-4.28414		-0.86051	-158.239
-0.94634	-129.115		0.03241	-4.27824		-0.86086	-158.539
-0.94689	-129.323		0.03336	-4.27216		-0.86126	-158.821
-0.94742	-129.538		0.03433	-4.2661		-0.86164	-159.109
-0.94797	-129.746		0.03534	-4.25728		-0.8621	-159.358
-0.94834	-130.028		0.03634	-4.25081		-0.86255	-159.616
-0.94869	-130.325		0.03731	-4.23717		-0.86293	-159.906
-0.94894	-130.656		0.03827	-4.2275		-0.86319	-160.258
-0.94938	-130.917		0.03927	-4.22418		-0.86356	-160.547
-0.94959	-131.272		0.04025	-4.2193		-0.86399	-160.809
-0.94981	-131.631		0.04125	-4.21268		-0.86435	-161.111
-0.95021	-131.896		0.04225	-4.20478		-0.86469	-161.411
-0.95073	-132.114		0.04323	-4.19566		-0.86505	-161.707
-0.9514	-132.263		0.04418	-4.18899		-0.86546	-161.978
-0.95187	-132.504		0.04519	-4.18256		-0.86595	-162.224
-0.95216	-132.829		0.04618	-4.1812		-0.86646	-162.46
-0.95243	-133.159		0.04717	-4.17257		-0.86684	-162.746
-0.95274	-133.476		0.04814	-4.16323		-0.8671	-163.094
-0.95304	-133.789		0.04916	-4.15791		-0.86747	-163.376
-0.95344	-134.064		0.05011	-4.15101		-0.86788	-163.653
-0.95384	-134.334		0.0511	-4.14206		-0.86822	-163.966
-0.95422	-134.618		0.05208	-4.13352		-0.8686	-164.249
-0.95481	-134.802		0.05309	-4.12949		-0.869	-164.536
-0.95547	-134.955		0.05408	-4.12659		-0.86941	-164.808
-0.95596	-135.182		0.05508	-4.12253		-0.86986	-165.058
-0.95647	-135.417		0.05605	-4.11979		-0.87031	-165.31
-0.95688	-135.684		0.05702	-4.11192		-0.87068	-165.601
-0.95733	-135.929		0.05801	-4.1013		-0.87095	-165.942
-0.95779	-136.174		0.059	-4.09503		-0.87136	-166.218
-0.95839	-136.358		0.05998	-4.08529		-0.87171	-166.513
-0.95882	-136.603		0.06095	-4.08024		-0.87206	-166.823
-0.95929	-136.844		0.06194	-4.07486		-0.87249	-167.087
-0.95989	-137.029		0.06295	-4.07023		-0.87288	-167.372
-0.96033	-137.271		0.06396	-4.06262		-0.87327	-167.659
-0.9608	-137.507		0.06494	-4.05877		-0.87373	-167.908
-0.96114	-137.807		0.0659	-4.05214		-0.87419	-168.158
-0.96163	-138.036		0.06689	-4.04022		-0.87464	-168.418
-0.96212	-138.268		0.06786	-4.0309		-0.87485	-168.787
-0.96271	-138.456		0.06887	-4.02749		-0.87524	-169.061
-0.96306	-138.741		0.06985	-4.02398		-0.87562	-169.352
-0.96349	-139.004		0.07084	-4.01827		-0.87595	-169.67
-0.96404	-139.213		0.07181	-4.01061		-0.87641	-169.917
-0.96469	-139.372		0.0728	-4.00393		-0.87681	-170.195
-0.96518	-139.606		0.0738	-3.99466		-0.87713	-170.506
-0.96556	-139.888		0.07479	-3.99125		-0.87762	-170.75
-0.96593	-140.184		0.07578	-3.98953		-0.87805	-171.027
-0.96637	-140.42		0.07675	-3.98161		-0.87838	-171.321
-0.96692	-140.632		0.07774	-3.97578		-0.87859	-171.708
-0.96755	-140.798		0.07872	-3.97072		-0.87894	-172.003
-0.96792	-141.082		0.0797	-3.963		-0.87926	-172.314
-0.9684	-141.322		0.08071	-3.9561		-0.87954	-172.649
-0.96897	-141.507		0.08167	-3.9478		-0.87994	-172.929
-0.96961	-141.682		0.08265	-3.94141		-0.88027	-173.242
-0.97008	-141.923		0.08365	-3.93917		-0.88062	-173.542
-0.97046	-142.199		0.08465	-3.93609		-0.88116	-173.77
-0.97078	-142.499		0.08563	-3.92958		-0.88153	-174.057
-0.9713	-142.726		0.08661	-3.91995		-0.88188	-174.359
-0.97186	-142.914		0.08761	-3.91285		-0.88214	-174.696
-0.97246	-143.104		0.08859	-3.90594		-0.88257	-174.967
-0.97283	-143.378		0.08958	-3.89722		-0.88291	-175.273
-0.97326	-143.639		0.09056	-3.89529		-0.88323	-175.595
-0.97383	-143.839		0.09157	-3.88896		-0.88365	-175.858
-0.97454	-143.973		0.09256	-3.8827		-0.88403	-176.149
-0.97497	-144.223		0.09355	-3.87664		-0.88443	-176.416
-0.9754	-144.487		0.09453	-3.87318		-0.88489	-176.666
-0.97572	-144.791		0.09551	-3.86612		-0.88536	-176.913
-0.97622	-145.02		0.0965	-3.85704		-0.88573	-177.21
-0.97676	-145.227		0.09746	-3.8479		-0.88597	-177.552
-0.97737	-145.412		0.09846	-3.84386		-0.8864	-177.821
-0.97767	-145.728		0.09946	-3.83934		-0.88679	-178.103
-0.97815	-145.961		0.10044	-3.83519		-0.88723	-178.368
-0.97873	-146.157		0.10141	-3.82828		-0.8876	-178.661
-0.97937	-146.3		0.10241	-3.82161		-0.88801	-178.943
-0.97985	-146.54		0.1034	-3.81437		-0.88839	-179.232
-0.98022	-146.83		0.10438	-3.8104		-0.88882	-179.504
-0.98054	-147.139		0.10539	-3.80673		-0.88928	-179.755
-0.98106	-147.351		0.10636	-3.80068		-0.88954	-180.1
-0.98164	-147.543		0.10735	-3.79365		-0.88983	-180.423
-0.98225	-147.724		0.10834	-3.78677		-0.89023	-180.707
-0.98258	-148.02		0.10933	-3.78048		-0.89048	-181.051
-0.98307	-148.248		0.11032	-3.78298		-0.89091	-181.321
-0.98365	-148.439		0.11129	-3.76905		-0.89129	-181.611
-0.98435	-148.582		0.11228	-3.7609		-0.89167	-181.902
-0.98478	-148.84		0.11327	-3.75695		-0.89219	-182.125
-0.98515	-149.13		0.11425	-3.75152		-0.89266	-182.373
-0.98548	-149.429		0.11525	-3.74796		-0.89311	-182.632
-0.98598	-149.655		0.11622	-3.73872		-0.89337	-182.969
-0.98657	-149.838		0.1172	-3.72844		-0.8936	-183.318
-0.98718	-150.016		0.1182	-3.72208		-0.89408	-183.561
-0.98741	-150.353		0.11917	-3.71493		-0.89444	-183.854
-0.98794	-150.575		0.12016	-3.70873		-0.89483	-184.142
-0.98851	-150.771		0.12116	-3.70431		-0.89521	-184.445
-0.9892	-150.906		0.12213	-3.69989		-0.8956	-184.715
-0.98964	-151.167		0.12312	-3.69397		-0.89595	-185.019
-0.99001	-151.454		0.1241	-3.6859		-0.89628	-185.338
-0.99035	-151.754		0.12511	-3.68245		-0.89671	-185.599
-0.99085	-151.98		0.12607	-3.67057		-0.89691	-185.979
-0.99144	-152.167		0.12706	-3.66133		-0.89712	-186.336
-0.992	-152.361		0.12805	-3.6575		-0.89742	-186.674
-0.99229	-152.684		0.12903	-3.65281		-0.89778	-186.969
-0.9928	-152.908		0.13002	-3.64674		-0.89822	-187.23
-0.99335	-153.11		0.13099	-3.64014		-0.8986	-187.519
-0.99404	-153.249		0.132	-3.63269		-0.89893	-187.826
-0.99448	-153.517		0.13297	-3.62572		-0.89923	-188.15
-0.99483	-153.805		0.13396	-3.61842		-0.89978	-188.359
-0.99516	-154.111		0.13495	-3.61697		-0.90049	-188.491
-0.99565	-154.335		0.13596	-3.60962		-0.90067	-188.867
-0.9963	-154.496		0.13693	-3.5987		-0.9008	-189.27
-0.99683	-154.58		0.13791	-3.59142		-0.90117	-189.577
-0.99691	-154.656		0.1389	-3.58623		-0.90154	-189.862
-0.99652	-154.573		0.13987	-3.57781		-0.90191	-190.156
--	--		0.14085	-3.56953		-0.90236	-190.413
--	--		0.14184	-3.56287		-0.90278	-190.681
--	--		0.14285	-3.55579		-0.90312	-190.991
--	--		0.14385	-3.55261		-0.9037	-191.193
--	--		0.14481	-3.54903		-0.9042	-191.429
--	--		0.14579	-3.53896		-0.90442	-191.788
--	--		0.14679	-3.53039		-0.90464	-192.142
--	--		0.14777	-3.52274		-0.90505	-192.414
--	--		0.14872	-3.51357		-0.90537	-192.731
--	--		0.14972	-3.50727		-0.90574	-193.027
--	--		0.15073	-3.50286		-0.90613	-193.31
--	--		0.1517	-3.49533		-0.90646	-193.622
--	--		0.15269	-3.4878		-0.90685	-193.902
--	--		0.15366	-3.48227		-0.90741	-194.119
--	--		0.15466	-3.47601		-0.90792	-194.354
--	--		0.15562	-3.46459		-0.90815	-194.71
--	--		0.15659	-3.45468		-0.90832	-195.087
--	--		0.15759	-3.44751		-0.90877	-195.341
--	--		0.15857	-3.43968		-0.90912	-195.639
--	--		0.15956	-3.43502		-0.9095	-195.93
--	--		0.16055	-3.42643		-0.90991	-196.215
--	--		0.16153	-3.41742		-0.9102	-196.542
--	--		0.16252	-3.40918		-0.91067	-196.787
--	--		0.16348	-3.40065		-0.91123	-196.996
--	--		0.16448	-3.39524		-0.91166	-197.261
--	--		0.16547	-3.38744		-0.91208	-197.535
--	--		0.16645	-3.38007		-0.91235	-197.87
--	--		0.16739	-3.37202		-0.91254	-198.102
--	--		0.16785	-3.34581		-0.91254	-198.22
--	--
--	--
--	--
--	--
--	--
--	--
--	--
--	--
--	--
--	--
--	--
--	--
--	--
--	--
--	--
--	--
--	--
--	--
--	--
--	--
--	--
--	--
--	--
--	--
--	--
--	--
--	--
--	--
--	--
--	--
--	--
--	--
--	--
--	--
--	--
--	--
--	--
--	--
--	--
--	--
--	--
--	--
--	--
--	--
--	--
--	--
--	--
--	--
--	--
--	--
--	--
--	--
--	--
--	--
--	--
--	--
--	--
--	--
--	--
--	--
--	--
--	--
--	--
--	--
--	--
--	--
--	--
--	--
--	--
--	--
--	--
--	--
--	--
--	--
--	--
--	--
--	--
--	--
--	--
--	--
--	--
--	--
--	--
--	--
--	--
--	--
--	--
--	--
--	--
--	--
--	--
--	--
--	--
--	--
--	--
--	--
--	--
--	--
--	--
--	--
--	--
--	--
--	--
--	--
--	--
--	--
--	--
--	--
--	--
--	--
--	--
--	--
--	--
--	--
--	--
--	--
--	--
--	--
--	--
--	--
--	--
--	--
--	--
--	--
--	--
--	--
--	--
--	--
--	--
--	--
--	--
--	--
--	--
--	--
--	--
--	--
--	--
--	--
--	--
--	--
--	--
--	--
--	--
--	--
--	--
--	--
--	--
--	--
--	--
--	--
--	--
--	--
--	--
--	--
--	--
--	--
--	--
--	--
--	--
--	--
--	--
--	--
--	--
--	--
--	--
--	--
--	--
--	--
--	--
--	--
--	--
--	--
--	--
--	--
--	--
--	--
--	--
--	--
--	--
--	--
--	--
--	--
--	--
--	--
--	--
--	--
--	--
--	--
--	--
--	--
--	--
--	--
--	--
--	--
--	--
--	--
--	--
--	--

## Sheet: Figure 5c
Pot (V)	FE (%)		Pot (V)	FE (%)		Pot (V)	FE (%)
	Bi-GDE			Bi-GDE-UiO-66			Bi-GDE-UiO-66-CN
-0.9	24.3		-0.9	59.53		-0.9	88.4
-0.8	29.7		-0.8	70.56		-0.8	96
-0.7	34.1		-0.7	82.39		-0.7	100
-0.6	35.6		-0.6	80.24		-0.6	94.7
-0.5	36.6		-0.5	70.51		-0.5	91.3

## Sheet: Figure 5d
Pot (V)	j (mA/ cm2)		Pot (V)	j (mA/ cm2)		Pot (V)	j (mA/ cm2)
	Bi-GDE			Bi-GDE-UiO-66			Bi-GDE-UiO-66-CN
-0.9	-26.172		-0.9	-90.56		-0.9	-166.625
-0.8	-19.486		-0.8	-61.205		-0.8	-111.024
-0.7	-11.39		-0.7	-36.178		-0.7	-58.966
-0.6	-6.3688		-0.6	-20.687		-0.6	-26.876
-0.5	-5.095		-0.5	-15.61		-0.5	-19.225

## Sheet: Figure 6a
Wavenumber	Absorbance	Wavenumber	Absorbance	Wavenumber	Absorbance	Wavenumber	Absorbance	Wavenumber	Absorbance	Wavenumber	Absorbance	Wavenumber	Absorbance	Wavenumber	Absorbance	Wavenumber	Absorbance	Wavenumber	Absorbance
2123.76	0.06198	2123.76	0.04153	2123.76	0.04244	2123.76	0.04072	2123.76	0.04222	2123.76	0.04212	2123.76	0.04717	2123.76	0.05951	2123.76	0.06577	2123.76	0.0768
2124.24	0.06178	2124.24	0.04133	2124.24	0.04209	2124.24	0.04037	2124.24	0.04188	2124.24	0.04177	2124.24	0.0468	2124.24	0.05929	2124.24	0.06554	2124.24	0.07658
2124.72	0.06164	2124.72	0.04117	2124.72	0.0418	2124.72	0.04007	2124.72	0.04158	2124.72	0.04148	2124.72	0.04647	2124.72	0.05909	2124.72	0.06535	2124.72	0.0764
2125.21	0.06152	2125.21	0.04105	2125.21	0.04154	2125.21	0.03981	2125.21	0.04132	2125.21	0.04122	2125.21	0.04618	2125.21	0.05891	2125.21	0.06517	2125.21	0.07622
2125.69	0.0614	2125.69	0.04093	2125.69	0.04128	2125.69	0.03955	2125.69	0.04106	2125.69	0.04096	2125.69	0.04588	2125.69	0.05872	2125.69	0.06498	2125.69	0.07604
2126.17	0.06125	2126.17	0.04077	2126.17	0.04098	2126.17	0.03925	2126.17	0.04076	2126.17	0.04066	2126.17	0.04555	2126.17	0.05849	2126.17	0.06476	2126.17	0.07583
2126.65	0.06105	2126.65	0.04057	2126.65	0.04063	2126.65	0.0389	2126.65	0.04041	2126.65	0.04031	2126.65	0.04517	2126.65	0.05823	2126.65	0.06451	2126.65	0.07559
2127.13	0.0608	2127.13	0.04032	2127.13	0.04023	2127.13	0.03851	2127.13	0.04002	2127.13	0.03993	2127.13	0.04476	2127.13	0.05794	2127.13	0.06424	2127.13	0.07533
2127.62	0.06056	2127.62	0.04008	2127.62	0.03984	2127.62	0.03813	2127.62	0.03964	2127.62	0.03954	2127.62	0.04436	2127.62	0.05767	2127.62	0.06398	2127.62	0.07508
2128.1	0.06036	2128.1	0.03988	2128.1	0.03949	2128.1	0.03778	2128.1	0.03929	2128.1	0.03919	2128.1	0.04399	2128.1	0.05743	2128.1	0.06375	2128.1	0.07485
2128.58	0.06021	2128.58	0.03973	2128.58	0.0392	2128.58	0.0375	2128.58	0.039	2128.58	0.0389	2128.58	0.04367	2128.58	0.05722	2128.58	0.06356	2128.58	0.07466
2129.06	0.0601	2129.06	0.03962	2129.06	0.03895	2129.06	0.03725	2129.06	0.03874	2129.06	0.03864	2129.06	0.04338	2129.06	0.05704	2129.06	0.06339	2129.06	0.07448
2129.55	0.05999	2129.55	0.03951	2129.55	0.0387	2129.55	0.037	2129.55	0.03848	2129.55	0.03839	2129.55	0.0431	2129.55	0.05686	2129.55	0.06322	2129.55	0.0743
2130.03	0.05985	2130.03	0.03937	2130.03	0.03842	2130.03	0.03672	2130.03	0.03819	2130.03	0.0381	2130.03	0.04279	2130.03	0.05666	2130.03	0.06302	2130.03	0.0741
2130.51	0.05966	2130.51	0.03918	2130.51	0.03809	2130.51	0.03639	2130.51	0.03785	2130.51	0.03777	2130.51	0.04244	2130.51	0.05643	2130.51	0.06281	2130.51	0.07388
2130.99	0.05943	2130.99	0.03895	2130.99	0.03772	2130.99	0.03602	2130.99	0.03748	2130.99	0.0374	2130.99	0.04206	2130.99	0.05618	2130.99	0.06257	2130.99	0.07365
2131.47	0.05921	2131.47	0.03873	2131.47	0.03735	2131.47	0.03566	2131.47	0.0371	2131.47	0.03703	2131.47	0.04168	2131.47	0.05595	2131.47	0.06234	2131.47	0.07342
2131.95	0.05901	2131.95	0.03853	2131.95	0.03702	2131.95	0.03532	2131.95	0.03676	2131.95	0.0367	2131.95	0.04133	2131.95	0.05574	2131.95	0.06214	2131.95	0.07321
2132.44	0.05887	2132.44	0.03839	2132.44	0.03674	2132.44	0.03504	2132.44	0.03648	2132.44	0.03642	2132.44	0.04102	2132.44	0.05556	2132.44	0.06197	2132.44	0.07304
2132.92	0.05877	2132.92	0.03829	2132.92	0.03649	2132.92	0.0348	2132.92	0.03623	2132.92	0.03618	2132.92	0.04074	2132.92	0.05541	2132.92	0.06181	2132.92	0.07288
2133.4	0.05866	2133.4	0.03818	2133.4	0.03625	2133.4	0.03455	2133.4	0.03598	2133.4	0.03594	2133.4	0.04047	2133.4	0.05525	2133.4	0.06165	2133.4	0.07271
2133.88	0.05853	2133.88	0.03805	2133.88	0.03598	2133.88	0.03428	2133.88	0.0357	2133.88	0.03566	2133.88	0.04016	2133.88	0.05507	2133.88	0.06147	2133.88	0.07252
2134.37	0.05836	2134.37	0.03786	2134.37	0.03565	2134.37	0.03395	2134.37	0.03537	2134.37	0.03534	2134.37	0.03981	2134.37	0.05485	2134.37	0.06125	2134.37	0.07231
2134.85	0.05815	2134.85	0.03765	2134.85	0.0353	2134.85	0.0336	2134.85	0.03502	2134.85	0.03499	2134.85	0.03944	2134.85	0.05462	2134.85	0.06102	2134.85	0.0721
2135.33	0.05796	2135.33	0.03744	2135.33	0.03495	2135.33	0.03324	2135.33	0.03467	2135.33	0.03464	2135.33	0.03908	2135.33	0.05439	2135.33	0.0608	2135.33	0.0719
2135.81	0.0578	2135.81	0.03728	2135.81	0.03464	2135.81	0.03293	2135.81	0.03437	2135.81	0.03434	2135.81	0.03875	2135.81	0.05419	2135.81	0.06061	2135.81	0.07173
2136.29	0.0577	2136.29	0.03717	2136.29	0.03439	2136.29	0.03268	2136.29	0.03413	2136.29	0.03409	2136.29	0.03849	2136.29	0.05403	2136.29	0.06046	2136.29	0.0716
2136.78	0.05763	2136.78	0.03711	2136.78	0.03418	2136.78	0.03247	2136.78	0.03392	2136.78	0.03388	2136.78	0.03825	2136.78	0.05389	2136.78	0.06032	2136.78	0.07149
2137.26	0.05755	2137.26	0.03704	2137.26	0.03397	2137.26	0.03226	2137.26	0.03372	2137.26	0.03366	2137.26	0.03801	2137.26	0.05375	2137.26	0.06018	2137.26	0.07137
2137.74	0.05744	2137.74	0.03693	2137.74	0.03372	2137.74	0.03201	2137.74	0.03347	2137.74	0.03341	2137.74	0.03774	2137.74	0.05357	2137.74	0.06002	2137.74	0.07123
2138.22	0.05727	2138.22	0.03676	2138.22	0.03342	2138.22	0.03171	2138.22	0.03317	2138.22	0.03311	2138.22	0.03742	2138.22	0.05335	2138.22	0.05982	2138.22	0.07105
2138.7	0.05706	2138.7	0.03655	2138.7	0.03308	2138.7	0.03137	2138.7	0.03283	2138.7	0.03276	2138.7	0.03706	2138.7	0.05311	2138.7	0.05961	2138.7	0.07085
2139.19	0.05685	2139.19	0.03634	2139.19	0.03274	2139.19	0.03104	2139.19	0.03249	2139.19	0.03242	2139.19	0.03671	2139.19	0.05288	2139.19	0.0594	2139.19	0.07066
2139.67	0.05668	2139.67	0.03616	2139.67	0.03244	2139.67	0.03073	2139.67	0.03218	2139.67	0.03211	2139.67	0.03638	2139.67	0.05268	2139.67	0.05922	2139.67	0.07049
2140.15	0.05657	2140.15	0.03604	2140.15	0.0322	2140.15	0.03049	2140.15	0.03193	2140.15	0.03186	2140.15	0.03611	2140.15	0.05252	2140.15	0.05908	2140.15	0.07034
2140.63	0.05649	2140.63	0.03596	2140.63	0.03199	2140.63	0.03028	2140.63	0.03171	2140.63	0.03164	2140.63	0.03587	2140.63	0.05239	2140.63	0.05895	2140.63	0.0702
2141.12	0.05642	2141.12	0.03588	2141.12	0.03179	2141.12	0.03007	2141.12	0.0315	2141.12	0.03143	2141.12	0.03562	2141.12	0.05225	2141.12	0.05881	2141.12	0.07005
2141.6	0.0563	2141.6	0.03576	2141.6	0.03154	2141.6	0.02983	2141.6	0.03125	2141.6	0.03119	2141.6	0.03534	2141.6	0.05208	2141.6	0.05864	2141.6	0.06987
2142.08	0.05614	2142.08	0.03559	2142.08	0.03124	2142.08	0.02954	2142.08	0.03095	2142.08	0.03089	2142.08	0.03502	2142.08	0.05188	2142.08	0.05844	2142.08	0.06966
2142.56	0.05594	2142.56	0.03539	2142.56	0.0309	2142.56	0.0292	2142.56	0.03061	2142.56	0.03055	2142.56	0.03466	2142.56	0.05166	2142.56	0.05822	2142.56	0.06943
2143.04	0.05575	2143.04	0.03519	2143.04	0.03056	2143.04	0.02887	2143.04	0.03028	2143.04	0.03021	2143.04	0.03431	2143.04	0.05145	2143.04	0.05801	2143.04	0.06921
2143.53	0.0556	2143.53	0.03504	2143.53	0.03026	2143.53	0.02858	2143.53	0.02998	2143.53	0.02991	2143.53	0.034	2143.53	0.05127	2143.53	0.05783	2143.53	0.06902
2144.01	0.05551	2144.01	0.03494	2144.01	0.03003	2144.01	0.02835	2144.01	0.02975	2144.01	0.02968	2144.01	0.03374	2144.01	0.05113	2144.01	0.05768	2144.01	0.06887
2144.49	0.05547	2144.49	0.03489	2144.49	0.02984	2144.49	0.02817	2144.49	0.02956	2144.49	0.02949	2144.49	0.03352	2144.49	0.05103	2144.49	0.05757	2144.49	0.06876
2144.97	0.05543	2144.97	0.03485	2144.97	0.02966	2144.97	0.02798	2144.97	0.02937	2144.97	0.0293	2144.97	0.0333	2144.97	0.05093	2144.97	0.05745	2144.97	0.06865
2145.45	0.05536	2145.45	0.03478	2145.45	0.02946	2145.45	0.02777	2145.45	0.02915	2145.45	0.02909	2145.45	0.03306	2145.45	0.0508	2145.45	0.05732	2145.45	0.06852
2145.94	0.05524	2145.94	0.03465	2145.94	0.0292	2145.94	0.0275	2145.94	0.02888	2145.94	0.02882	2145.94	0.03278	2145.94	0.05064	2145.94	0.05716	2145.94	0.06837
2146.42	0.05507	2146.42	0.03448	2146.42	0.02889	2146.42	0.02719	2146.42	0.02856	2146.42	0.02852	2146.42	0.03246	2146.42	0.05045	2146.42	0.05698	2146.42	0.0682
2146.9	0.0549	2146.9	0.0343	2146.9	0.02858	2146.9	0.02687	2146.9	0.02824	2146.9	0.02821	2146.9	0.03213	2146.9	0.05027	2146.9	0.0568	2146.9	0.06803
2147.38	0.05475	2147.38	0.03415	2147.38	0.0283	2147.38	0.02659	2147.38	0.02796	2147.38	0.02793	2147.38	0.03184	2147.38	0.05011	2147.38	0.05664	2147.38	0.06788
2147.86	0.05465	2147.86	0.03404	2147.86	0.02807	2147.86	0.02636	2147.86	0.02773	2147.86	0.0277	2147.86	0.03159	2147.86	0.04998	2147.86	0.05651	2147.86	0.06776
2148.35	0.05459	2148.35	0.03398	2148.35	0.02788	2148.35	0.02617	2148.35	0.02754	2148.35	0.02751	2148.35	0.03137	2148.35	0.04988	2148.35	0.0564	2148.35	0.06766
2148.83	0.05454	2148.83	0.03393	2148.83	0.02769	2148.83	0.02599	2148.83	0.02736	2148.83	0.02732	2148.83	0.03116	2148.83	0.04978	2148.83	0.05629	2148.83	0.06755
2149.31	0.05445	2149.31	0.03385	2149.31	0.02748	2149.31	0.02577	2149.31	0.02714	2149.31	0.02711	2149.31	0.03092	2149.31	0.04965	2149.31	0.05616	2149.31	0.06742
2149.79	0.05432	2149.79	0.03372	2149.79	0.02722	2149.79	0.02552	2149.79	0.02688	2149.79	0.02685	2149.79	0.03064	2149.79	0.04949	2149.79	0.056	2149.79	0.06726
2150.28	0.05415	2150.28	0.03355	2150.28	0.02692	2150.28	0.02522	2150.28	0.02658	2150.28	0.02655	2150.28	0.03033	2150.28	0.04931	2150.28	0.05582	2150.28	0.06709
2150.76	0.05398	2150.76	0.03339	2150.76	0.02663	2150.76	0.02493	2150.76	0.02629	2150.76	0.02626	2150.76	0.03002	2150.76	0.04912	2150.76	0.05565	2150.76	0.06693
2151.24	0.05385	2151.24	0.03325	2151.24	0.02636	2151.24	0.02466	2151.24	0.02602	2151.24	0.02599	2151.24	0.02974	2151.24	0.04896	2151.24	0.0555	2151.24	0.06679
2151.72	0.05377	2151.72	0.03317	2151.72	0.02615	2151.72	0.02446	2151.72	0.02581	2151.72	0.02578	2151.72	0.02951	2151.72	0.04883	2151.72	0.05538	2151.72	0.06668
2152.2	0.05372	2152.2	0.03312	2152.2	0.02597	2152.2	0.02429	2152.2	0.02563	2152.2	0.02561	2152.2	0.0293	2152.2	0.04872	2152.2	0.05529	2152.2	0.06658
2152.69	0.05369	2152.69	0.03308	2152.69	0.02581	2152.69	0.02412	2152.69	0.02546	2152.69	0.02543	2152.69	0.02911	2152.69	0.0486	2152.69	0.0552	2152.69	0.06649
2153.17	0.05362	2153.17	0.03301	2153.17	0.02561	2153.17	0.02393	2153.17	0.02526	2153.17	0.02523	2153.17	0.02888	2153.17	0.04847	2153.17	0.05508	2153.17	0.06638
2153.65	0.05352	2153.65	0.0329	2153.65	0.02536	2153.65	0.02369	2153.65	0.02501	2153.65	0.02499	2153.65	0.02861	2153.65	0.04831	2153.65	0.05495	2153.65	0.06624
2154.13	0.05338	2154.13	0.03275	2154.13	0.02508	2154.13	0.02342	2154.13	0.02473	2154.13	0.0247	2154.13	0.02832	2154.13	0.04814	2154.13	0.0548	2154.13	0.06609
2154.61	0.05324	2154.61	0.03259	2154.61	0.0248	2154.61	0.02314	2154.61	0.02444	2154.61	0.02442	2154.61	0.02803	2154.61	0.04797	2154.61	0.05465	2154.61	0.06594
2155.1	0.05313	2155.1	0.03248	2155.1	0.02455	2155.1	0.02289	2155.1	0.02419	2155.1	0.02418	2155.1	0.02777	2155.1	0.04782	2155.1	0.05452	2155.1	0.06582
2155.58	0.05306	2155.58	0.0324	2155.58	0.02435	2155.58	0.02269	2155.58	0.02398	2155.58	0.02398	2155.58	0.02754	2155.58	0.04771	2155.58	0.05442	2155.58	0.06572
2156.06	0.05302	2156.06	0.03236	2156.06	0.02418	2156.06	0.02252	2156.06	0.02381	2156.06	0.02382	2156.06	0.02735	2156.06	0.04762	2156.06	0.05434	2156.06	0.06562
2156.54	0.05298	2156.54	0.03232	2156.54	0.02402	2156.54	0.02234	2156.54	0.02364	2156.54	0.02365	2156.54	0.02716	2156.54	0.04752	2156.54	0.05424	2156.54	0.06552
2157.03	0.05291	2157.03	0.03225	2157.03	0.02381	2157.03	0.02213	2157.03	0.02343	2157.03	0.02345	2157.03	0.02693	2157.03	0.0474	2157.03	0.05412	2157.03	0.06539
2157.51	0.05278	2157.51	0.03212	2157.51	0.02356	2157.51	0.02188	2157.51	0.02317	2157.51	0.0232	2157.51	0.02665	2157.51	0.04723	2157.51	0.05397	2157.51	0.06524
2157.99	0.05262	2157.99	0.03196	2157.99	0.02327	2157.99	0.02158	2157.99	0.02288	2157.99	0.02292	2157.99	0.02635	2157.99	0.04705	2157.99	0.0538	2157.99	0.06507
2158.47	0.05246	2158.47	0.03179	2158.47	0.02298	2158.47	0.02129	2158.47	0.02258	2158.47	0.02263	2158.47	0.02605	2158.47	0.04687	2158.47	0.05363	2158.47	0.06491
2158.95	0.05233	2158.95	0.03167	2158.95	0.02272	2158.95	0.02104	2158.95	0.02232	2158.95	0.02237	2158.95	0.02578	2158.95	0.04672	2158.95	0.05349	2158.95	0.06478
2159.44	0.05226	2159.44	0.0316	2159.44	0.02253	2159.44	0.02085	2159.44	0.02212	2159.44	0.02217	2159.44	0.02557	2159.44	0.04661	2159.44	0.05338	2159.44	0.06468
2159.92	0.05223	2159.92	0.03156	2159.92	0.02237	2159.92	0.0207	2159.92	0.02196	2159.92	0.02201	2159.92	0.02539	2159.92	0.04652	2159.92	0.05329	2159.92	0.0646
2160.4	0.0522	2160.4	0.03154	2160.4	0.02222	2160.4	0.02055	2160.4	0.02181	2160.4	0.02186	2160.4	0.02522	2160.4	0.04644	2160.4	0.05321	2160.4	0.06451
2160.88	0.05215	2160.88	0.03148	2160.88	0.02204	2160.88	0.02037	2160.88	0.02163	2160.88	0.02167	2160.88	0.02502	2160.88	0.04634	2160.88	0.0531	2160.88	0.06441
2161.36	0.05205	2161.36	0.03137	2161.36	0.02181	2161.36	0.02015	2161.36	0.0214	2161.36	0.02144	2161.36	0.02478	2161.36	0.04622	2161.36	0.05297	2161.36	0.06428
2161.85	0.05192	2161.85	0.03123	2161.85	0.02156	2161.85	0.01989	2161.85	0.02115	2161.85	0.02117	2161.85	0.0245	2161.85	0.04607	2161.85	0.05282	2161.85	0.06414
2162.33	0.05179	2162.33	0.03109	2162.33	0.0213	2162.33	0.01963	2162.33	0.02089	2162.33	0.02091	2162.33	0.02423	2162.33	0.04593	2162.33	0.05268	2162.33	0.06401
2162.81	0.05169	2162.81	0.03099	2162.81	0.02108	2162.81	0.01941	2162.81	0.02066	2162.81	0.02068	2162.81	0.02399	2162.81	0.04582	2162.81	0.05257	2162.81	0.0639
2163.29	0.05164	2163.29	0.03093	2163.29	0.02091	2163.29	0.01923	2163.29	0.02049	2163.29	0.0205	2163.29	0.02379	2163.29	0.04574	2163.29	0.05249	2163.29	0.06382
2163.78	0.05163	2163.78	0.03091	2163.78	0.02078	2163.78	0.0191	2163.78	0.02034	2163.78	0.02036	2163.78	0.02363	2163.78	0.04568	2163.78	0.05242	2163.78	0.06376
2164.26	0.05161	2164.26	0.0309	2164.26	0.02065	2164.26	0.01896	2164.26	0.0202	2164.26	0.02022	2164.26	0.02346	2164.26	0.04561	2164.26	0.05235	2164.26	0.06369
2164.74	0.05156	2164.74	0.03085	2164.74	0.02048	2164.74	0.0188	2164.74	0.02002	2164.74	0.02005	2164.74	0.02327	2164.74	0.04552	2164.74	0.05227	2164.74	0.0636
2165.22	0.05147	2165.22	0.03075	2165.22	0.02026	2165.22	0.01859	2165.22	0.0198	2165.22	0.01984	2165.22	0.02303	2165.22	0.04539	2165.22	0.05215	2165.22	0.06349
2165.7	0.05134	2165.7	0.03062	2165.7	0.02001	2165.7	0.01834	2165.7	0.01955	2165.7	0.01959	2165.7	0.02277	2165.7	0.04525	2165.7	0.05202	2165.7	0.06337
2166.19	0.05122	2166.19	0.0305	2166.19	0.01976	2166.19	0.0181	2166.19	0.01929	2166.19	0.01934	2166.19	0.02251	2166.19	0.04512	2166.19	0.0519	2166.19	0.06325
2166.67	0.05113	2166.67	0.0304	2166.67	0.01955	2166.67	0.01789	2166.67	0.01908	2166.67	0.01913	2166.67	0.02228	2166.67	0.04501	2166.67	0.05181	2166.67	0.06317
2167.15	0.05109	2167.15	0.03036	2167.15	0.01938	2167.15	0.01773	2167.15	0.01892	2167.15	0.01897	2167.15	0.0221	2167.15	0.04494	2167.15	0.05175	2167.15	0.06311
2167.63	0.0511	2167.63	0.03036	2167.63	0.01926	2167.63	0.01761	2167.63	0.01879	2167.63	0.01885	2167.63	0.02195	2167.63	0.0449	2167.63	0.05171	2167.63	0.06308
2168.11	0.0511	2168.11	0.03036	2168.11	0.01914	2168.11	0.0175	2168.11	0.01867	2168.11	0.01873	2168.11	0.02181	2168.11	0.04485	2168.11	0.05167	2168.11	0.06303
2168.6	0.05108	2168.6	0.03033	2168.6	0.01899	2168.6	0.01735	2168.6	0.01852	2168.6	0.01857	2168.6	0.02163	2168.6	0.04477	2168.6	0.0516	2168.6	0.06296
2169.08	0.051	2169.08	0.03025	2169.08	0.01879	2169.08	0.01715	2169.08	0.01831	2169.08	0.01837	2169.08	0.02141	2169.08	0.04466	2169.08	0.0515	2169.08	0.06286
2169.56	0.05089	2169.56	0.03013	2169.56	0.01855	2169.56	0.01692	2169.56	0.01807	2169.56	0.01813	2169.56	0.02116	2169.56	0.04453	2169.56	0.05138	2169.56	0.06274
2170.04	0.05077	2170.04	0.03001	2170.04	0.0183	2170.04	0.01668	2170.04	0.01783	2170.04	0.01789	2170.04	0.02091	2170.04	0.0444	2170.04	0.05126	2170.04	0.06263
2170.53	0.05069	2170.53	0.02993	2170.53	0.0181	2170.53	0.01648	2170.53	0.01763	2170.53	0.01768	2170.53	0.02069	2170.53	0.04429	2170.53	0.05116	2170.53	0.06253
2171.01	0.05065	2171.01	0.02989	2171.01	0.01794	2171.01	0.01632	2171.01	0.01747	2171.01	0.01752	2171.01	0.02051	2171.01	0.04422	2171.01	0.05108	2171.01	0.06246
2171.49	0.05064	2171.49	0.02988	2171.49	0.01782	2171.49	0.0162	2171.49	0.01735	2171.49	0.0174	2171.49	0.02037	2171.49	0.04418	2171.49	0.05102	2171.49	0.06241
2171.97	0.05064	2171.97	0.02988	2171.97	0.01771	2171.97	0.01609	2171.97	0.01724	2171.97	0.01728	2171.97	0.02023	2171.97	0.04413	2171.97	0.05096	2171.97	0.06235
2172.45	0.05061	2172.45	0.02984	2172.45	0.01756	2172.45	0.01594	2172.45	0.01709	2172.45	0.01713	2172.45	0.02006	2172.45	0.04405	2172.45	0.05089	2172.45	0.06228
2172.94	0.05053	2172.94	0.02976	2172.94	0.01736	2172.94	0.01574	2172.94	0.0169	2172.94	0.01693	2172.94	0.01985	2172.94	0.04395	2172.94	0.05078	2172.94	0.06218
2173.42	0.05041	2173.42	0.02964	2173.42	0.01712	2173.42	0.01551	2173.42	0.01666	2173.42	0.0167	2173.42	0.01961	2173.42	0.04382	2173.42	0.05066	2173.42	0.06207
2173.9	0.05029	2173.9	0.02951	2173.9	0.01689	2173.9	0.01528	2173.9	0.01643	2173.9	0.01647	2173.9	0.01937	2173.9	0.04369	2173.9	0.05054	2173.9	0.06197
2174.38	0.0502	2174.38	0.02942	2174.38	0.01668	2174.38	0.01507	2174.38	0.01622	2174.38	0.01627	2174.38	0.01916	2174.38	0.04358	2174.38	0.05044	2174.38	0.06189
2174.86	0.05016	2174.86	0.02938	2174.86	0.01652	2174.86	0.01492	2174.86	0.01606	2174.86	0.01611	2174.86	0.01898	2174.86	0.04351	2174.86	0.05038	2174.86	0.06184
2175.35	0.05016	2175.35	0.02938	2175.35	0.01641	2175.35	0.0148	2175.35	0.01594	2175.35	0.01599	2175.35	0.01884	2175.35	0.04346	2175.35	0.05033	2175.35	0.0618
2175.83	0.05015	2175.83	0.02937	2175.83	0.01629	2175.83	0.01468	2175.83	0.01582	2175.83	0.01587	2175.83	0.0187	2175.83	0.0434	2175.83	0.05027	2175.83	0.06176
2176.31	0.05012	2176.31	0.02934	2176.31	0.01614	2176.31	0.01453	2176.31	0.01567	2176.31	0.01571	2176.31	0.01853	2176.31	0.04333	2176.31	0.0502	2176.31	0.0617
2176.79	0.05004	2176.79	0.02926	2176.79	0.01594	2176.79	0.01433	2176.79	0.01547	2176.79	0.01551	2176.79	0.01832	2176.79	0.04322	2176.79	0.0501	2176.79	0.06161
2177.28	0.04992	2177.28	0.02915	2177.28	0.01571	2177.28	0.0141	2177.28	0.01524	2177.28	0.01528	2177.28	0.01807	2177.28	0.0431	2177.28	0.04999	2177.28	0.06151
2177.76	0.04981	2177.76	0.02903	2177.76	0.01547	2177.76	0.01387	2177.76	0.01501	2177.76	0.01505	2177.76	0.01783	2177.76	0.04298	2177.76	0.04988	2177.76	0.06142
2178.24	0.04973	2178.24	0.02895	2178.24	0.01527	2178.24	0.01367	2178.24	0.01481	2178.24	0.01485	2178.24	0.01762	2178.24	0.04289	2178.24	0.04979	2178.24	0.06134
2178.72	0.0497	2178.72	0.02891	2178.72	0.01513	2178.72	0.01353	2178.72	0.01466	2178.72	0.01471	2178.72	0.01746	2178.72	0.04284	2178.72	0.04974	2178.72	0.06129
2179.2	0.04971	2179.2	0.02892	2179.2	0.01503	2179.2	0.01342	2179.2	0.01455	2179.2	0.01461	2179.2	0.01734	2179.2	0.0428	2179.2	0.04971	2179.2	0.06126
2179.69	0.04973	2179.69	0.02893	2179.69	0.01494	2179.69	0.01333	2179.69	0.01445	2179.69	0.01451	2179.69	0.01722	2179.69	0.04277	2179.69	0.04968	2179.69	0.06122
2180.17	0.04972	2180.17	0.02892	2180.17	0.01482	2180.17	0.01321	2180.17	0.01433	2180.17	0.01439	2180.17	0.01708	2180.17	0.04273	2180.17	0.04964	2180.17	0.06117
2180.65	0.04968	2180.65	0.02886	2180.65	0.01467	2180.65	0.01305	2180.65	0.01416	2180.65	0.01423	2180.65	0.0169	2180.65	0.04266	2180.65	0.04958	2180.65	0.0611
2181.13	0.0496	2181.13	0.02878	2181.13	0.01448	2181.13	0.01286	2181.13	0.01396	2181.13	0.01404	2181.13	0.0167	2181.13	0.04257	2181.13	0.04951	2181.13	0.06102
2181.61	0.04952	2181.61	0.0287	2181.61	0.01429	2181.61	0.01267	2181.61	0.01377	2181.61	0.01385	2181.61	0.0165	2181.61	0.04249	2181.61	0.04944	2181.61	0.06095
2182.1	0.04948	2182.1	0.02865	2182.1	0.01413	2182.1	0.0125	2182.1	0.01361	2182.1	0.01369	2182.1	0.01633	2182.1	0.04244	2182.1	0.0494	2182.1	0.0609
2182.58	0.04948	2182.58	0.02864	2182.58	0.01402	2182.58	0.01239	2182.58	0.01349	2182.58	0.01357	2182.58	0.01619	2182.58	0.04241	2182.58	0.04937	2182.58	0.06087
2183.06	0.0495	2183.06	0.02866	2183.06	0.01393	2183.06	0.0123	2183.06	0.01341	2183.06	0.01348	2183.06	0.01608	2183.06	0.04239	2183.06	0.04935	2183.06	0.06086
2183.54	0.04952	2183.54	0.02868	2183.54	0.01384	2183.54	0.01221	2183.54	0.01332	2183.54	0.01339	2183.54	0.01596	2183.54	0.04236	2183.54	0.04933	2183.54	0.06083
2184.03	0.04951	2184.03	0.02866	2184.03	0.01371	2184.03	0.01208	2184.03	0.01318	2184.03	0.01326	2184.03	0.0158	2184.03	0.0423	2184.03	0.04927	2184.03	0.06078
2184.51	0.04944	2184.51	0.0286	2184.51	0.01352	2184.51	0.0119	2184.51	0.013	2184.51	0.01308	2184.51	0.0156	2184.51	0.0422	2184.51	0.04918	2184.51	0.0607
2184.99	0.04934	2184.99	0.0285	2184.99	0.0133	2184.99	0.01168	2184.99	0.01278	2184.99	0.01286	2184.99	0.01537	2184.99	0.04209	2184.99	0.04907	2184.99	0.0606
2185.47	0.04923	2185.47	0.02839	2185.47	0.01308	2185.47	0.01146	2185.47	0.01256	2185.47	0.01265	2185.47	0.01514	2185.47	0.04198	2185.47	0.04897	2185.47	0.06051
2185.95	0.04916	2185.95	0.02832	2185.95	0.01289	2185.95	0.01128	2185.95	0.01237	2185.95	0.01246	2185.95	0.01494	2185.95	0.0419	2185.95	0.0489	2185.95	0.06044
2186.44	0.04913	2186.44	0.02829	2186.44	0.01276	2186.44	0.01115	2186.44	0.01224	2186.44	0.01233	2186.44	0.01479	2186.44	0.04186	2186.44	0.04886	2186.44	0.0604
2186.92	0.04914	2186.92	0.0283	2186.92	0.01267	2186.92	0.01106	2186.92	0.01214	2186.92	0.01224	2186.92	0.01467	2186.92	0.04185	2186.92	0.04885	2186.92	0.06039
2187.4	0.04916	2187.4	0.02832	2187.4	0.01258	2187.4	0.01097	2187.4	0.01205	2187.4	0.01215	2187.4	0.01457	2187.4	0.04183	2187.4	0.04883	2187.4	0.06037
2187.88	0.04916	2187.88	0.02831	2187.88	0.01247	2187.88	0.01086	2187.88	0.01193	2187.88	0.01204	2187.88	0.01444	2187.88	0.0418	2187.88	0.0488	2187.88	0.06034
2188.36	0.04911	2188.36	0.02826	2188.36	0.01231	2188.36	0.0107	2188.36	0.01177	2188.36	0.01188	2188.36	0.01427	2188.36	0.04173	2188.36	0.04875	2188.36	0.06029
2188.85	0.04903	2188.85	0.02818	2188.85	0.01212	2188.85	0.01051	2188.85	0.01158	2188.85	0.01169	2188.85	0.01408	2188.85	0.04165	2188.85	0.04867	2188.85	0.06022
2189.33	0.04896	2189.33	0.0281	2189.33	0.01193	2189.33	0.01032	2189.33	0.01139	2189.33	0.01149	2189.33	0.01389	2189.33	0.04156	2189.33	0.0486	2189.33	0.06016
2189.81	0.04891	2189.81	0.02805	2189.81	0.01176	2189.81	0.01016	2189.81	0.01123	2189.81	0.01132	2189.81	0.01373	2189.81	0.0415	2189.81	0.04855	2189.81	0.06013
2190.29	0.04891	2190.29	0.02804	2190.29	0.01165	2190.29	0.01004	2190.29	0.01111	2190.29	0.01121	2190.29	0.0136	2190.29	0.04147	2190.29	0.04852	2190.29	0.06011
2190.78	0.04894	2190.78	0.02807	2190.78	0.01157	2190.78	0.00997	2190.78	0.01103	2190.78	0.01112	2190.78	0.0135	2190.78	0.04145	2190.78	0.0485	2190.78	0.06011
2191.26	0.04896	2191.26	0.0281	2191.26	0.01149	2191.26	0.00989	2191.26	0.01094	2191.26	0.01104	2191.26	0.01341	2191.26	0.04143	2191.26	0.04848	2191.26	0.06011
2191.74	0.04895	2191.74	0.0281	2191.74	0.01138	2191.74	0.00979	2191.74	0.01083	2191.74	0.01092	2191.74	0.01328	2191.74	0.04139	2191.74	0.04844	2191.74	0.06009
2192.22	0.0489	2192.22	0.02804	2192.22	0.01122	2192.22	0.00963	2192.22	0.01067	2192.22	0.01076	2192.22	0.01311	2192.22	0.04132	2192.22	0.04838	2192.22	0.06004
2192.7	0.04881	2192.7	0.02796	2192.7	0.01103	2192.7	0.00944	2192.7	0.01048	2192.7	0.01057	2192.7	0.01291	2192.7	0.04123	2192.7	0.04831	2192.7	0.05997
2193.18	0.04871	2193.18	0.02787	2193.18	0.01083	2193.18	0.00925	2193.18	0.01028	2193.18	0.01038	2193.18	0.01271	2193.18	0.04115	2193.18	0.04824	2193.18	0.0599
2193.67	0.04866	2193.67	0.02781	2193.67	0.01067	2193.67	0.00909	2193.67	0.01012	2193.67	0.01023	2193.67	0.01254	2193.67	0.04109	2193.67	0.04819	2193.67	0.05985
2194.15	0.04864	2194.15	0.0278	2194.15	0.01056	2194.15	0.00897	2194.15	0.01	2194.15	0.01012	2194.15	0.0124	2194.15	0.04106	2194.15	0.04817	2194.15	0.05982
2194.63	0.04867	2194.63	0.02782	2194.63	0.01048	2194.63	0.0089	2194.63	0.00993	2194.63	0.01004	2194.63	0.0123	2194.63	0.04105	2194.63	0.04817	2194.63	0.0598
2195.11	0.0487	2195.11	0.02785	2195.11	0.01041	2195.11	0.00883	2195.11	0.00986	2195.11	0.00997	2195.11	0.01221	2195.11	0.04104	2195.11	0.04817	2195.11	0.05978
2195.6	0.04871	2195.6	0.02785	2195.6	0.01031	2195.6	0.00873	2195.6	0.00976	2195.6	0.00988	2195.6	0.01209	2195.6	0.04101	2195.6	0.04815	2195.6	0.05975
2196.08	0.04868	2196.08	0.02781	2196.08	0.01017	2196.08	0.00859	2196.08	0.00962	2196.08	0.00974	2196.08	0.01193	2196.08	0.04096	2196.08	0.04811	2196.08	0.0597
2196.56	0.04861	2196.56	0.02774	2196.56	0.00999	2196.56	0.00842	2196.56	0.00945	2196.56	0.00956	2196.56	0.01175	2196.56	0.04088	2196.56	0.04806	2196.56	0.05964
2197.04	0.04855	2197.04	0.02767	2197.04	0.00982	2197.04	0.00825	2197.04	0.00928	2197.04	0.00939	2197.04	0.01157	2197.04	0.04082	2197.04	0.04801	2197.04	0.05959
2197.52	0.04852	2197.52	0.02763	2197.52	0.00968	2197.52	0.00811	2197.52	0.00915	2197.52	0.00925	2197.52	0.01142	2197.52	0.04077	2197.52	0.04798	2197.52	0.05957
2198.01	0.04853	2198.01	0.02764	2198.01	0.00958	2198.01	0.00802	2198.01	0.00906	2198.01	0.00916	2198.01	0.01131	2198.01	0.04076	2198.01	0.04797	2198.01	0.05957
2198.49	0.04857	2198.49	0.02767	2198.49	0.00951	2198.49	0.00796	2198.49	0.009	2198.49	0.00909	2198.49	0.01123	2198.49	0.04077	2198.49	0.04798	2198.49	0.05958
2198.97	0.04861	2198.97	0.02771	2198.97	0.00944	2198.97	0.00789	2198.97	0.00893	2198.97	0.00902	2198.97	0.01115	2198.97	0.04077	2198.97	0.04797	2198.97	0.05958
2199.45	0.04861	2199.45	0.02771	2199.45	0.00934	2199.45	0.0078	2199.45	0.00883	2199.45	0.00892	2199.45	0.01104	2199.45	0.04074	2199.45	0.04795	2199.45	0.05956
2199.93	0.04857	2199.93	0.02766	2199.93	0.00919	2199.93	0.00765	2199.93	0.00868	2199.93	0.00877	2199.93	0.01088	2199.93	0.04069	2199.93	0.04789	2199.93	0.05951
2200.42	0.04849	2200.42	0.02758	2200.42	0.00901	2200.42	0.00747	2200.42	0.00849	2200.42	0.00858	2200.42	0.0107	2200.42	0.04061	2200.42	0.04781	2200.42	0.05945
2200.9	0.04841	2200.9	0.02749	2200.9	0.00882	2200.9	0.00729	2200.9	0.0083	2200.9	0.0084	2200.9	0.01051	2200.9	0.04053	2200.9	0.04775	2200.9	0.05939
2201.38	0.04836	2201.38	0.02744	2201.38	0.00867	2201.38	0.00714	2201.38	0.00814	2201.38	0.00824	2201.38	0.01036	2201.38	0.04049	2201.38	0.0477	2201.38	0.05936
2201.86	0.04837	2201.86	0.02743	2201.86	0.00858	2201.86	0.00704	2201.86	0.00804	2201.86	0.00815	2201.86	0.01026	2201.86	0.04047	2201.86	0.04769	2201.86	0.05936
2202.35	0.04841	2202.35	0.02747	2202.35	0.00853	2202.35	0.00698	2202.35	0.00797	2202.35	0.00809	2202.35	0.01018	2202.35	0.04049	2202.35	0.04771	2202.35	0.05938
2202.83	0.04846	2202.83	0.02751	2202.83	0.00848	2202.83	0.00693	2202.83	0.00792	2202.83	0.00804	2202.83	0.01012	2202.83	0.0405	2202.83	0.04773	2202.83	0.05941
2203.31	0.04849	2203.31	0.02753	2203.31	0.00841	2203.31	0.00685	2203.31	0.00784	2203.31	0.00797	2203.31	0.01003	2203.31	0.0405	2203.31	0.04773	2203.31	0.05943
2203.79	0.04848	2203.79	0.02751	2203.79	0.0083	2203.79	0.00673	2203.79	0.00772	2203.79	0.00786	2203.79	0.0099	2203.79	0.04047	2203.79	0.04772	2203.79	0.05942
2204.27	0.04843	2204.27	0.02746	2204.27	0.00815	2204.27	0.00658	2204.27	0.00758	2204.27	0.00772	2204.27	0.00974	2204.27	0.04042	2204.27	0.04769	2204.27	0.05939
2204.76	0.04838	2204.76	0.02741	2204.76	0.008	2204.76	0.00643	2204.76	0.00743	2204.76	0.00758	2204.76	0.00958	2204.76	0.04038	2204.76	0.04767	2204.76	0.05937
2205.24	0.04836	2205.24	0.02739	2205.24	0.00788	2205.24	0.00631	2205.24	0.00731	2205.24	0.00746	2205.24	0.00945	2205.24	0.04035	2205.24	0.04767	2205.24	0.05936
2205.72	0.04838	2205.72	0.02742	2205.72	0.0078	2205.72	0.00624	2205.72	0.00724	2205.72	0.00739	2205.72	0.00935	2205.72	0.04036	2205.72	0.04769	2205.72	0.05937
2206.2	0.04843	2206.2	0.02748	2206.2	0.00776	2206.2	0.00621	2206.2	0.0072	2206.2	0.00734	2206.2	0.00929	2206.2	0.04039	2206.2	0.04772	2206.2	0.05939
2206.68	0.04848	2206.68	0.02753	2206.68	0.00773	2206.68	0.00617	2206.68	0.00716	2206.68	0.0073	2206.68	0.00923	2206.68	0.04041	2206.68	0.04775	2206.68	0.05941
2207.17	0.04849	2207.17	0.02756	2207.17	0.00766	2207.17	0.0061	2207.17	0.00709	2207.17	0.00723	2207.17	0.00914	2207.17	0.04041	2207.17	0.04775	2207.17	0.0594
2207.65	0.04846	2207.65	0.02754	2207.65	0.00754	2207.65	0.00598	2207.65	0.00697	2207.65	0.00711	2207.65	0.009	2207.65	0.04037	2207.65	0.04772	2207.65	0.05937
2208.13	0.04839	2208.13	0.02747	2208.13	0.00738	2208.13	0.00582	2208.13	0.00681	2208.13	0.00695	2208.13	0.00884	2208.13	0.04031	2208.13	0.04767	2208.13	0.05932
2208.61	0.04831	2208.61	0.0274	2208.61	0.00721	2208.61	0.00565	2208.61	0.00663	2208.61	0.00678	2208.61	0.00866	2208.61	0.04024	2208.61	0.0476	2208.61	0.05928
2209.09	0.04825	2209.09	0.02735	2209.09	0.00706	2209.09	0.00551	2209.09	0.00648	2209.09	0.00663	2209.09	0.00851	2209.09	0.04019	2209.09	0.04755	2209.09	0.05924
2209.58	0.04824	2209.58	0.02734	2209.58	0.00696	2209.58	0.0054	2209.58	0.00637	2209.58	0.00652	2209.58	0.00839	2209.58	0.04015	2209.58	0.04751	2209.58	0.05923
2210.06	0.04825	2210.06	0.02735	2210.06	0.00688	2210.06	0.00533	2210.06	0.00628	2210.06	0.00645	2210.06	0.00829	2210.06	0.04014	2210.06	0.04749	2210.06	0.05923
2210.54	0.04827	2210.54	0.02737	2210.54	0.00681	2210.54	0.00526	2210.54	0.0062	2210.54	0.00637	2210.54	0.00821	2210.54	0.04012	2210.54	0.04747	2210.54	0.05922
2211.02	0.04827	2211.02	0.02737	2211.02	0.00671	2211.02	0.00517	2211.02	0.0061	2211.02	0.00627	2211.02	0.0081	2211.02	0.04009	2211.02	0.04744	2211.02	0.0592
2211.51	0.04824	2211.51	0.02732	2211.51	0.00658	2211.51	0.00504	2211.51	0.00596	2211.51	0.00614	2211.51	0.00796	2211.51	0.04004	2211.51	0.0474	2211.51	0.05917
2211.99	0.04818	2211.99	0.02726	2211.99	0.00643	2211.99	0.00489	2211.99	0.00581	2211.99	0.00598	2211.99	0.0078	2211.99	0.03998	2211.99	0.04736	2211.99	0.05912
2212.47	0.04813	2212.47	0.0272	2212.47	0.00628	2212.47	0.00474	2212.47	0.00566	2212.47	0.00583	2212.47	0.00765	2212.47	0.03994	2212.47	0.04733	2212.47	0.05909
2212.95	0.04811	2212.95	0.02718	2212.95	0.00616	2212.95	0.00463	2212.95	0.00555	2212.95	0.00571	2212.95	0.00754	2212.95	0.03993	2212.95	0.04733	2212.95	0.05909
2213.43	0.04814	2213.43	0.02721	2213.43	0.0061	2213.43	0.00457	2213.43	0.00548	2213.43	0.00565	2213.43	0.00746	2213.43	0.03996	2213.43	0.04736	2213.43	0.05911
2213.92	0.04821	2213.92	0.02727	2213.92	0.00608	2213.92	0.00455	2213.92	0.00546	2213.92	0.00562	2213.92	0.00742	2213.92	0.04	2213.92	0.04741	2213.92	0.05916
2214.4	0.04828	2214.4	0.02735	2214.4	0.00605	2214.4	0.00452	2214.4	0.00544	2214.4	0.00559	2214.4	0.00738	2214.4	0.04005	2214.4	0.04745	2214.4	0.0592
2214.88	0.04833	2214.88	0.02739	2214.88	0.006	2214.88	0.00448	2214.88	0.00539	2214.88	0.00554	2214.88	0.00732	2214.88	0.04008	2214.88	0.04747	2214.88	0.05923
2215.36	0.04833	2215.36	0.02739	2215.36	0.0059	2215.36	0.00438	2215.36	0.0053	2215.36	0.00544	2215.36	0.00722	2215.36	0.04008	2215.36	0.04747	2215.36	0.05923
2215.84	0.0483	2215.84	0.02735	2215.84	0.00577	2215.84	0.00425	2215.84	0.00517	2215.84	0.00531	2215.84	0.00708	2215.84	0.04005	2215.84	0.04745	2215.84	0.05923
2216.33	0.04826	2216.33	0.02731	2216.33	0.00563	2216.33	0.00412	2216.33	0.00503	2216.33	0.00517	2216.33	0.00694	2216.33	0.04002	2216.33	0.04742	2216.33	0.05922
2216.81	0.04825	2216.81	0.02729	2216.81	0.00552	2216.81	0.00401	2216.81	0.00492	2216.81	0.00506	2216.81	0.00682	2216.81	0.04	2216.81	0.04742	2216.81	0.05922
2217.29	0.04827	2217.29	0.0273	2217.29	0.00545	2217.29	0.00394	2217.29	0.00485	2217.29	0.00499	2217.29	0.00674	2217.29	0.04001	2217.29	0.04743	2217.29	0.05924
2217.77	0.04832	2217.77	0.02735	2217.77	0.00542	2217.77	0.00391	2217.77	0.00481	2217.77	0.00494	2217.77	0.00668	2217.77	0.04003	2217.77	0.04745	2217.77	0.05927
2218.26	0.04836	2218.26	0.02739	2218.26	0.00538	2218.26	0.00387	2218.26	0.00476	2218.26	0.0049	2218.26	0.00661	2218.26	0.04005	2218.26	0.04747	2218.26	0.05929
2218.74	0.04838	2218.74	0.0274	2218.74	0.00531	2218.74	0.0038	2218.74	0.00469	2218.74	0.00484	2218.74	0.00652	2218.74	0.04005	2218.74	0.04747	2218.74	0.05929
2219.22	0.04836	2219.22	0.02738	2219.22	0.00521	2219.22	0.0037	2219.22	0.00458	2219.22	0.00473	2219.22	0.0064	2219.22	0.04002	2219.22	0.04745	2219.22	0.05928
2219.7	0.04831	2219.7	0.02733	2219.7	0.00507	2219.7	0.00356	2219.7	0.00445	2219.7	0.0046	2219.7	0.00626	2219.7	0.03998	2219.7	0.04742	2219.7	0.05925
2220.18	0.04827	2220.18	0.02728	2220.18	0.00493	2220.18	0.00343	2220.18	0.00431	2220.18	0.00447	2220.18	0.00612	2220.18	0.03995	2220.18	0.0474	2220.18	0.05923
2220.67	0.04825	2220.67	0.02727	2220.67	0.00483	2220.67	0.00333	2220.67	0.00421	2220.67	0.00437	2220.67	0.00601	2220.67	0.03995	2220.67	0.0474	2220.67	0.05923
2221.15	0.04828	2221.15	0.0273	2221.15	0.00478	2221.15	0.00328	2221.15	0.00415	2221.15	0.00432	2221.15	0.00595	2221.15	0.03997	2221.15	0.04742	2221.15	0.05925
2221.63	0.04835	2221.63	0.02737	2221.63	0.00476	2221.63	0.00326	2221.63	0.00413	2221.63	0.0043	2221.63	0.00592	2221.63	0.04001	2221.63	0.04746	2221.63	0.05929
2222.11	0.04841	2222.11	0.02743	2222.11	0.00474	2222.11	0.00325	2222.11	0.0041	2222.11	0.00428	2222.11	0.00588	2222.11	0.04005	2222.11	0.0475	2222.11	0.05933
2222.59	0.04845	2222.59	0.02747	2222.59	0.00468	2222.59	0.0032	2222.59	0.00405	2222.59	0.00424	2222.59	0.00582	2222.59	0.04007	2222.59	0.04753	2222.59	0.05935
2223.08	0.04844	2223.08	0.02746	2223.08	0.00458	2223.08	0.00311	2223.08	0.00396	2223.08	0.00414	2223.08	0.00573	2223.08	0.04006	2223.08	0.04753	2223.08	0.05934
2223.56	0.0484	2223.56	0.02742	2223.56	0.00445	2223.56	0.00299	2223.56	0.00383	2223.56	0.00402	2223.56	0.0056	2223.56	0.04003	2223.56	0.04752	2223.56	0.05933
2224.04	0.04836	2224.04	0.02738	2224.04	0.00431	2224.04	0.00286	2224.04	0.0037	2224.04	0.00389	2224.04	0.00547	2224.04	0.04	2224.04	0.04751	2224.04	0.05932
2224.52	0.04834	2224.52	0.02736	2224.52	0.0042	2224.52	0.00275	2224.52	0.0036	2224.52	0.00379	2224.52	0.00536	2224.52	0.03998	2224.52	0.04751	2224.52	0.05932
2225.01	0.04836	2225.01	0.02737	2225.01	0.00412	2225.01	0.00268	2225.01	0.00353	2225.01	0.00372	2225.01	0.00528	2225.01	0.03999	2225.01	0.04753	2225.01	0.05934
2225.49	0.0484	2225.49	0.02741	2225.49	0.00408	2225.49	0.00264	2225.49	0.00349	2225.49	0.00369	2225.49	0.00522	2225.49	0.04001	2225.49	0.04756	2225.49	0.05937
2225.97	0.04844	2225.97	0.02745	2225.97	0.00404	2225.97	0.0026	2225.97	0.00346	2225.97	0.00365	2225.97	0.00516	2225.97	0.04002	2225.97	0.04758	2225.97	0.05939
2226.45	0.04845	2226.45	0.02746	2226.45	0.00397	2226.45	0.00253	2226.45	0.00338	2226.45	0.00358	2226.45	0.00508	2226.45	0.04001	2226.45	0.04757	2226.45	0.05939
2226.93	0.04842	2226.93	0.02743	2226.93	0.00386	2226.93	0.00242	2226.93	0.00327	2226.93	0.00346	2226.93	0.00495	2226.93	0.03997	2226.93	0.04754	2226.93	0.05937
2227.42	0.04835	2227.42	0.02736	2227.42	0.00372	2227.42	0.00228	2227.42	0.00313	2227.42	0.00332	2227.42	0.0048	2227.42	0.03992	2227.42	0.04749	2227.42	0.05933
2227.9	0.04829	2227.9	0.0273	2227.9	0.00358	2227.9	0.00215	2227.9	0.00299	2227.9	0.00318	2227.9	0.00466	2227.9	0.03987	2227.9	0.04746	2227.9	0.0593
2228.38	0.04827	2228.38	0.02728	2228.38	0.00347	2228.38	0.00205	2228.38	0.00289	2228.38	0.00307	2228.38	0.00455	2228.38	0.03985	2228.38	0.04744	2228.38	0.05929
2228.86	0.04829	2228.86	0.02731	2228.86	0.00342	2228.86	0.002	2228.86	0.00283	2228.86	0.00301	2228.86	0.00448	2228.86	0.03987	2228.86	0.04746	2228.86	0.05931
2229.34	0.04835	2229.34	0.02737	2229.34	0.00341	2229.34	0.00199	2229.34	0.00282	2229.34	0.00299	2229.34	0.00444	2229.34	0.03992	2229.34	0.0475	2229.34	0.05935
2229.83	0.04843	2229.83	0.02744	2229.83	0.0034	2229.83	0.002	2229.83	0.00282	2229.83	0.00298	2229.83	0.00442	2229.83	0.03997	2229.83	0.04754	2229.83	0.0594
2230.31	0.04847	2230.31	0.02748	2230.31	0.00337	2230.31	0.00197	2230.31	0.00279	2230.31	0.00295	2230.31	0.00436	2230.31	0.04	2230.31	0.04757	2230.31	0.05944
2230.79	0.04848	2230.79	0.02748	2230.79	0.0033	2230.79	0.00191	2230.79	0.00272	2230.79	0.00287	2230.79	0.00427	2230.79	0.04	2230.79	0.04758	2230.79	0.05945
2231.27	0.04845	2231.27	0.02745	2231.27	0.00319	2231.27	0.00181	2231.27	0.00262	2231.27	0.00275	2231.27	0.00416	2231.27	0.03999	2231.27	0.04757	2231.27	0.05945
2231.76	0.04842	2231.76	0.02741	2231.76	0.00308	2231.76	0.0017	2231.76	0.0025	2231.76	0.00264	2231.76	0.00404	2231.76	0.03996	2231.76	0.04756	2231.76	0.05944
2232.24	0.0484	2232.24	0.0274	2232.24	0.00299	2232.24	0.00161	2232.24	0.00241	2232.24	0.00254	2232.24	0.00394	2232.24	0.03996	2232.24	0.04756	2232.24	0.05945
2232.72	0.04843	2232.72	0.02743	2232.72	0.00294	2232.72	0.00157	2232.72	0.00236	2232.72	0.00249	2232.72	0.00388	2232.72	0.03997	2232.72	0.04758	2232.72	0.05947
2233.2	0.04848	2233.2	0.02749	2233.2	0.00292	2233.2	0.00157	2233.2	0.00234	2233.2	0.00247	2233.2	0.00385	2233.2	0.04	2233.2	0.04761	2233.2	0.05951
2233.68	0.04854	2233.68	0.02755	2233.68	0.00291	2233.68	0.00157	2233.68	0.00232	2233.68	0.00247	2233.68	0.00383	2233.68	0.04003	2233.68	0.04765	2233.68	0.05954
2234.17	0.04857	2234.17	0.02759	2234.17	0.00288	2234.17	0.00155	2234.17	0.00228	2234.17	0.00244	2234.17	0.00378	2234.17	0.04005	2234.17	0.04768	2234.17	0.05957
2234.65	0.04857	2234.65	0.0276	2234.65	0.00281	2234.65	0.0015	2234.65	0.00221	2234.65	0.00238	2234.65	0.00371	2234.65	0.04005	2234.65	0.04769	2234.65	0.05958
2235.13	0.04855	2235.13	0.02758	2235.13	0.00272	2235.13	0.00143	2235.13	0.00212	2235.13	0.00229	2235.13	0.00362	2235.13	0.04004	2235.13	0.0477	2235.13	0.05958
2235.61	0.04853	2235.61	0.02756	2235.61	0.00262	2235.61	0.00135	2235.61	0.00203	2235.61	0.00221	2235.61	0.00353	2235.61	0.04003	2235.61	0.04771	2235.61	0.05959
2236.09	0.04854	2236.09	0.02756	2236.09	0.00255	2236.09	0.00131	2236.09	0.00197	2236.09	0.00215	2236.09	0.00346	2236.09	0.04004	2236.09	0.04774	2236.09	0.05963
2236.58	0.04858	2236.58	0.0276	2236.58	0.00252	2236.58	0.0013	2236.58	0.00195	2236.58	0.00213	2236.58	0.00343	2236.58	0.04008	2236.58	0.04779	2236.58	0.05968
2237.06	0.04866	2237.06	0.02767	2237.06	0.00252	2237.06	0.00132	2237.06	0.00196	2237.06	0.00214	2237.06	0.00342	2237.06	0.04013	2237.06	0.04785	2237.06	0.05973
2237.54	0.04873	2237.54	0.02774	2237.54	0.00252	2237.54	0.00134	2237.54	0.00196	2237.54	0.00215	2237.54	0.00341	2237.54	0.04018	2237.54	0.0479	2237.54	0.05979
2238.02	0.04876	2238.02	0.02777	2238.02	0.00249	2238.02	0.00133	2238.02	0.00194	2238.02	0.00213	2238.02	0.00337	2238.02	0.04021	2238.02	0.04794	2238.02	0.05982
2238.51	0.04876	2238.51	0.02777	2238.51	0.00242	2238.51	0.00127	2238.51	0.00188	2238.51	0.00207	2238.51	0.0033	2238.51	0.04021	2238.51	0.04794	2238.51	0.05983
2238.99	0.04872	2238.99	0.02773	2238.99	0.00232	2238.99	0.00119	2238.99	0.00178	2238.99	0.00197	2238.99	0.0032	2238.99	0.04019	2238.99	0.04793	2238.99	0.05983
2239.47	0.04868	2239.47	0.02769	2239.47	0.00221	2239.47	0.0011	2239.47	0.00169	2239.47	0.00187	2239.47	0.0031	2239.47	0.04017	2239.47	0.04791	2239.47	0.05983
2239.95	0.04866	2239.95	0.02768	2239.95	0.00214	2239.95	0.00104	2239.95	0.00162	2239.95	0.0018	2239.95	0.00303	2239.95	0.04017	2239.95	0.04791	2239.95	0.05984
2240.43	0.04868	2240.43	0.02772	2240.43	0.00211	2240.43	0.00104	2240.43	0.0016	2240.43	0.00178	2240.43	0.003	2240.43	0.0402	2240.43	0.04794	2240.43	0.05987
2240.92	0.04873	2240.92	0.02779	2240.92	0.00211	2240.92	0.00107	2240.92	0.00161	2240.92	0.00179	2240.92	0.00299	2240.92	0.04024	2240.92	0.04798	2240.92	0.05991
2241.4	0.04879	2241.4	0.02786	2241.4	0.00212	2241.4	0.00111	2241.4	0.00163	2241.4	0.00181	2241.4	0.00298	2241.4	0.0403	2241.4	0.04803	2241.4	0.05996
2241.88	0.04883	2241.88	0.02791	2241.88	0.0021	2241.88	0.00114	2241.88	0.00164	2241.88	0.00181	2241.88	0.00296	2241.88	0.04033	2241.88	0.04806	2241.88	0.05999
2242.36	0.04883	2242.36	0.02793	2242.36	0.00205	2242.36	0.00113	2242.36	0.0016	2242.36	0.00177	2242.36	0.0029	2242.36	0.04035	2242.36	0.04808	2242.36	0.06001
2242.84	0.04881	2242.84	0.02791	2242.84	0.00197	2242.84	0.00109	2242.84	0.00154	2242.84	0.0017	2242.84	0.00282	2242.84	0.04036	2242.84	0.04808	2242.84	0.06002
2243.33	0.04879	2243.33	0.02789	2243.33	0.0019	2243.33	0.00106	2243.33	0.00147	2243.33	0.00164	2243.33	0.00274	2243.33	0.04036	2243.33	0.04809	2243.33	0.06003
2243.81	0.04879	2243.81	0.02789	2243.81	0.00186	2243.81	0.00105	2243.81	0.00143	2243.81	0.00159	2243.81	0.00268	2243.81	0.04038	2243.81	0.04811	2243.81	0.06005
2244.29	0.04883	2244.29	0.02794	2244.29	0.00186	2244.29	0.00108	2244.29	0.00143	2244.29	0.00159	2244.29	0.00266	2244.29	0.04042	2244.29	0.04814	2244.29	0.0601
2244.77	0.0489	2244.77	0.02801	2244.77	0.00189	2244.77	0.00114	2244.77	0.00146	2244.77	0.00162	2244.77	0.00267	2244.77	0.04047	2244.77	0.04818	2244.77	0.06015
2245.26	0.04898	2245.26	0.02809	2245.26	0.00194	2245.26	0.00121	2245.26	0.00149	2245.26	0.00166	2245.26	0.00267	2245.26	0.04053	2245.26	0.04823	2245.26	0.06019
2245.74	0.04903	2245.74	0.02815	2245.74	0.00196	2245.74	0.00126	2245.74	0.0015	2245.74	0.00167	2245.74	0.00266	2245.74	0.04056	2245.74	0.04826	2245.74	0.06023
2246.22	0.04904	2246.22	0.02817	2246.22	0.00194	2246.22	0.00128	2246.22	0.00148	2246.22	0.00165	2246.22	0.00262	2246.22	0.04058	2246.22	0.04828	2246.22	0.06025
2246.7	0.04903	2246.7	0.02817	2246.7	0.00189	2246.7	0.00127	2246.7	0.00144	2246.7	0.00161	2246.7	0.00255	2246.7	0.04059	2246.7	0.0483	2246.7	0.06026
2247.18	0.04901	2247.18	0.02818	2247.18	0.00185	2247.18	0.00126	2247.18	0.00141	2247.18	0.00157	2247.18	0.0025	2247.18	0.0406	2247.18	0.04832	2247.18	0.06028
2247.66	0.04903	2247.66	0.02821	2247.66	0.00183	2247.66	0.00129	2247.66	0.0014	2247.66	0.00156	2247.66	0.00247	2247.66	0.04063	2247.66	0.04836	2247.66	0.06031
2248.15	0.04908	2248.15	0.02828	2248.15	0.00185	2248.15	0.00136	2248.15	0.00145	2248.15	0.00159	2248.15	0.00248	2248.15	0.04069	2248.15	0.04843	2248.15	0.06037
2248.63	0.04915	2248.63	0.02837	2248.63	0.0019	2248.63	0.00146	2248.63	0.00152	2248.63	0.00165	2248.63	0.00252	2248.63	0.04076	2248.63	0.0485	2248.63	0.06044
2249.11	0.04923	2249.11	0.02847	2249.11	0.00196	2249.11	0.00157	2249.11	0.0016	2249.11	0.00171	2249.11	0.00256	2249.11	0.04082	2249.11	0.04857	2249.11	0.0605
2249.59	0.04928	2249.59	0.02854	2249.59	0.00199	2249.59	0.00165	2249.59	0.00165	2249.59	0.00175	2249.59	0.00257	2249.59	0.04086	2249.59	0.04862	2249.59	0.06054
2250.08	0.0493	2250.08	0.02856	2250.08	0.00198	2250.08	0.0017	2250.08	0.00166	2250.08	0.00175	2250.08	0.00255	2250.08	0.04088	2250.08	0.04864	2250.08	0.06056
2250.56	0.04928	2250.56	0.02856	2250.56	0.00193	2250.56	0.00172	2250.56	0.00164	2250.56	0.00172	2250.56	0.00251	2250.56	0.04088	2250.56	0.04866	2250.56	0.06057
2251.04	0.04927	2251.04	0.02855	2251.04	0.00189	2251.04	0.00173	2251.04	0.00162	2251.04	0.00168	2251.04	0.00246	2251.04	0.04088	2251.04	0.04867	2251.04	0.06058
2251.52	0.04928	2251.52	0.02857	2251.52	0.00187	2251.52	0.00178	2251.52	0.00162	2251.52	0.00168	2251.52	0.00244	2251.52	0.0409	2251.52	0.04869	2251.52	0.0606
2252	0.04932	2252	0.02863	2252	0.00189	2252	0.00187	2252	0.00166	2252	0.00171	2252	0.00245	2252	0.04094	2252	0.04874	2252	0.06063
2252.49	0.04939	2252.49	0.02871	2252.49	0.00194	2252.49	0.00199	2252.49	0.00173	2252.49	0.00178	2252.49	0.00249	2252.49	0.041	2252.49	0.04879	2252.49	0.06068
2252.97	0.04947	2252.97	0.0288	2252.97	0.00201	2252.97	0.00211	2252.97	0.0018	2252.97	0.00185	2252.97	0.00253	2252.97	0.04106	2252.97	0.04885	2252.97	0.06073
2253.45	0.04952	2253.45	0.02887	2253.45	0.00205	2253.45	0.00222	2253.45	0.00185	2253.45	0.00189	2253.45	0.00255	2253.45	0.04111	2253.45	0.0489	2253.45	0.06076
2253.93	0.04954	2253.93	0.0289	2253.93	0.00205	2253.93	0.00229	2253.93	0.00187	2253.93	0.0019	2253.93	0.00254	2253.93	0.04114	2253.93	0.04893	2253.93	0.06078
2254.41	0.04953	2254.41	0.0289	2254.41	0.00203	2254.41	0.00234	2254.41	0.00186	2254.41	0.00189	2254.41	0.00251	2254.41	0.04116	2254.41	0.04896	2254.41	0.0608
2254.9	0.04952	2254.9	0.02891	2254.9	0.00201	2254.9	0.00238	2254.9	0.00186	2254.9	0.00188	2254.9	0.00248	2254.9	0.04118	2254.9	0.049	2254.9	0.06082
2255.38	0.04954	2255.38	0.02894	2255.38	0.00202	2255.38	0.00246	2255.38	0.00188	2255.38	0.00191	2255.38	0.00247	2255.38	0.04123	2255.38	0.04905	2255.38	0.06086
2255.86	0.0496	2255.86	0.02901	2255.86	0.00207	2255.86	0.00258	2255.86	0.00195	2255.86	0.00197	2255.86	0.0025	2255.86	0.04129	2255.86	0.04912	2255.86	0.06092
2256.34	0.04969	2256.34	0.02911	2256.34	0.00215	2256.34	0.00272	2256.34	0.00204	2256.34	0.00206	2256.34	0.00255	2256.34	0.04137	2256.34	0.04919	2256.34	0.06099
2256.83	0.04977	2256.83	0.02921	2256.83	0.00223	2256.83	0.00287	2256.83	0.00213	2256.83	0.00215	2256.83	0.0026	2256.83	0.04145	2256.83	0.04926	2256.83	0.06104
2257.31	0.04982	2257.31	0.02927	2257.31	0.00228	2257.31	0.00299	2257.31	0.00219	2257.31	0.00222	2257.31	0.00263	2257.31	0.04151	2257.31	0.0493	2257.31	0.06108
2257.79	0.04983	2257.79	0.0293	2257.79	0.00229	2257.79	0.00306	2257.79	0.00222	2257.79	0.00224	2257.79	0.00262	2257.79	0.04154	2257.79	0.04933	2257.79	0.0611
2258.27	0.0498	2258.27	0.02929	2258.27	0.00226	2258.27	0.00311	2258.27	0.00222	2258.27	0.00223	2258.27	0.00258	2258.27	0.04155	2258.27	0.04933	2258.27	0.0611
2258.75	0.04978	2258.75	0.02929	2258.75	0.00223	2258.75	0.00315	2258.75	0.00222	2258.75	0.00222	2258.75	0.00254	2258.75	0.04157	2258.75	0.04934	2258.75	0.06111
2259.24	0.04978	2259.24	0.02931	2259.24	0.00224	2259.24	0.00323	2259.24	0.00225	2259.24	0.00223	2259.24	0.00253	2259.24	0.0416	2259.24	0.04937	2259.24	0.06113
2259.72	0.04982	2259.72	0.02937	2259.72	0.00228	2259.72	0.00335	2259.72	0.00232	2259.72	0.00229	2259.72	0.00256	2259.72	0.04166	2259.72	0.04942	2259.72	0.06117
2260.2	0.0499	2260.2	0.02948	2260.2	0.00237	2260.2	0.00351	2260.2	0.00243	2260.2	0.00239	2260.2	0.00262	2260.2	0.04174	2260.2	0.04949	2260.2	0.06123
2260.68	0.04999	2260.68	0.02959	2260.68	0.00246	2260.68	0.00368	2260.68	0.00254	2260.68	0.00249	2260.68	0.00268	2260.68	0.04183	2260.68	0.04957	2260.68	0.06129
2261.16	0.05007	2261.16	0.02969	2261.16	0.00254	2261.16	0.00383	2261.16	0.00264	2261.16	0.00258	2261.16	0.00273	2261.16	0.0419	2261.16	0.04963	2261.16	0.06135
2261.65	0.05011	2261.65	0.02975	2261.65	0.00257	2261.65	0.00394	2261.65	0.0027	2261.65	0.00263	2261.65	0.00276	2261.65	0.04196	2261.65	0.04969	2261.65	0.0614
2262.13	0.05013	2262.13	0.02978	2262.13	0.00258	2262.13	0.00402	2262.13	0.00272	2262.13	0.00265	2262.13	0.00275	2262.13	0.04201	2262.13	0.04972	2262.13	0.06144
2262.61	0.05014	2262.61	0.02981	2262.61	0.00258	2262.61	0.0041	2262.61	0.00274	2262.61	0.00266	2262.61	0.00274	2262.61	0.04205	2262.61	0.04976	2262.61	0.06148
2263.09	0.05017	2263.09	0.02985	2263.09	0.0026	2263.09	0.00418	2263.09	0.00278	2263.09	0.00268	2263.09	0.00274	2263.09	0.0421	2263.09	0.0498	2263.09	0.06153
2263.57	0.05022	2263.57	0.02992	2263.57	0.00265	2263.57	0.00429	2263.57	0.00284	2263.57	0.00272	2263.57	0.00276	2263.57	0.04216	2263.57	0.04985	2263.57	0.06159
2264.06	0.05029	2264.06	0.03001	2264.06	0.00271	2264.06	0.00442	2264.06	0.00292	2264.06	0.00279	2264.06	0.0028	2264.06	0.04223	2264.06	0.04991	2264.06	0.06165
2264.54	0.05036	2264.54	0.03009	2264.54	0.00277	2264.54	0.00453	2264.54	0.00299	2264.54	0.00284	2264.54	0.00282	2264.54	0.04229	2264.54	0.04995	2264.54	0.0617
2265.02	0.05039	2265.02	0.03015	2265.02	0.00279	2265.02	0.00461	2265.02	0.00303	2265.02	0.00287	2265.02	0.00282	2265.02	0.04232	2265.02	0.04998	2265.02	0.06172
2265.5	0.05039	2265.5	0.03017	2265.5	0.00278	2265.5	0.00464	2265.5	0.00303	2265.5	0.00286	2265.5	0.00279	2265.5	0.04235	2265.5	0.05	2265.5	0.06174
2265.99	0.05036	2265.99	0.03016	2265.99	0.00273	2265.99	0.00465	2265.99	0.00301	2265.99	0.00283	2265.99	0.00274	2265.99	0.04236	2265.99	0.05001	2265.99	0.06174
2266.47	0.05035	2266.47	0.03016	2266.47	0.00269	2266.47	0.00464	2266.47	0.00298	2266.47	0.00279	2266.47	0.0027	2266.47	0.04238	2266.47	0.05002	2266.47	0.06176
2266.95	0.05036	2266.95	0.03019	2266.95	0.00267	2266.95	0.00466	2266.95	0.00298	2266.95	0.00279	2266.95	0.00269	2266.95	0.04242	2266.95	0.05006	2266.95	0.0618
2267.43	0.05041	2267.43	0.03025	2267.43	0.00269	2267.43	0.00472	2267.43	0.00302	2267.43	0.00282	2267.43	0.00272	2267.43	0.04248	2267.43	0.05013	2267.43	0.06185
2267.91	0.05049	2267.91	0.03035	2267.91	0.00274	2267.91	0.0048	2267.91	0.00308	2267.91	0.00287	2267.91	0.00276	2267.91	0.04255	2267.91	0.05021	2267.91	0.06192
2268.4	0.05057	2268.4	0.03044	2268.4	0.00278	2268.4	0.00487	2268.4	0.00313	2268.4	0.00292	2268.4	0.0028	2268.4	0.04261	2268.4	0.05029	2268.4	0.06198
2268.88	0.05062	2268.88	0.03049	2268.88	0.00279	2268.88	0.00491	2268.88	0.00314	2268.88	0.00294	2268.88	0.00281	2268.88	0.04264	2268.88	0.05035	2268.88	0.06203
2269.36	0.05063	2269.36	0.03051	2269.36	0.00276	2269.36	0.0049	2269.36	0.00311	2269.36	0.00291	2269.36	0.00278	2269.36	0.04265	2269.36	0.05038	2269.36	0.06205
2269.84	0.0506	2269.84	0.03048	2269.84	0.00269	2269.84	0.00485	2269.84	0.00304	2269.84	0.00284	2269.84	0.00271	2269.84	0.04263	2269.84	0.0504	2269.84	0.06205
2270.32	0.05057	2270.32	0.03044	2270.32	0.0026	2270.32	0.00478	2270.32	0.00295	2270.32	0.00276	2270.32	0.00263	2270.32	0.04261	2270.32	0.05041	2270.32	0.06205
2270.81	0.05055	2270.81	0.03042	2270.81	0.00253	2270.81	0.00472	2270.81	0.00288	2270.81	0.00269	2270.81	0.00256	2270.81	0.0426	2270.81	0.05042	2270.81	0.06206
2271.29	0.05056	2271.29	0.03042	2271.29	0.00249	2271.29	0.00469	2271.29	0.00283	2271.29	0.00265	2271.29	0.00252	2271.29	0.04261	2271.29	0.05043	2271.29	0.06207
2271.77	0.05058	2271.77	0.03044	2271.77	0.00247	2271.77	0.00467	2271.77	0.0028	2271.77	0.00263	2271.77	0.00248	2271.77	0.04262	2271.77	0.05044	2271.77	0.06208
2272.25	0.0506	2272.25	0.03046	2272.25	0.00243	2272.25	0.00463	2272.25	0.00276	2272.25	0.00259	2272.25	0.00243	2272.25	0.04263	2272.25	0.05043	2272.25	0.06208
2272.74	0.05059	2272.74	0.03044	2272.74	0.00236	2272.74	0.00456	2272.74	0.00269	2272.74	0.00252	2272.74	0.00235	2272.74	0.04261	2272.74	0.05041	2272.74	0.06206
2273.22	0.05053	2273.22	0.03038	2273.22	0.00224	2273.22	0.00443	2273.22	0.00256	2273.22	0.0024	2273.22	0.00223	2273.22	0.04257	2273.22	0.05037	2273.22	0.06202
2273.7	0.05045	2273.7	0.03029	2273.7	0.00209	2273.7	0.00426	2273.7	0.00241	2273.7	0.00225	2273.7	0.00209	2273.7	0.04252	2273.7	0.05031	2273.7	0.06197
2274.18	0.05036	2274.18	0.0302	2274.18	0.00193	2274.18	0.00408	2274.18	0.00224	2274.18	0.00208	2274.18	0.00194	2274.18	0.04246	2274.18	0.05026	2274.18	0.06193
2274.66	0.0503	2274.66	0.03013	2274.66	0.00179	2274.66	0.00391	2274.66	0.0021	2274.66	0.00193	2274.66	0.00181	2274.66	0.04243	2274.66	0.05023	2274.66	0.0619
2275.15	0.05028	2275.15	0.03011	2275.15	0.00169	2275.15	0.00378	2275.15	0.00199	2275.15	0.00182	2275.15	0.00171	2275.15	0.04241	2275.15	0.05021	2275.15	0.0619
2275.63	0.0503	2275.63	0.03012	2275.63	0.00161	2275.63	0.00367	2275.63	0.00191	2275.63	0.00174	2275.63	0.00163	2275.63	0.04241	2275.63	0.05021	2275.63	0.06192
2276.11	0.05033	2276.11	0.03014	2276.11	0.00154	2276.11	0.00356	2276.11	0.00183	2276.11	0.00166	2276.11	0.00156	2276.11	0.04242	2276.11	0.05022	2276.11	0.06194
2276.59	0.05035	2276.59	0.03014	2276.59	0.00145	2276.59	0.00342	2276.59	0.00172	2276.59	0.00157	2276.59	0.00148	2276.59	0.04243	2276.59	0.05023	2276.59	0.06197
2277.07	0.05035	2277.07	0.03011	2277.07	0.00132	2277.07	0.00323	2277.07	0.00158	2277.07	0.00144	2277.07	0.00136	2277.07	0.04242	2277.07	0.05023	2277.07	0.06199
2277.56	0.05035	2277.56	0.03007	2277.56	0.00117	2277.56	0.00302	2277.56	0.00141	2277.56	0.00129	2277.56	0.00124	2277.56	0.04242	2277.56	0.05025	2277.56	0.06202
2278.04	0.05036	2278.04	0.03003	2278.04	0.00103	2278.04	0.00279	2278.04	0.00125	2278.04	0.00114	2278.04	0.00112	2278.04	0.04243	2278.04	0.05028	2278.04	0.06206
2278.52	0.0504	2278.52	0.03003	2278.52	0.000918865	2278.52	0.00259	2278.52	0.00112	2278.52	0.00102	2278.52	0.00103	2278.52	0.04247	2278.52	0.05034	2278.52	0.06214
2279	0.05049	2279	0.03007	2279	0.000846624	2279	0.00241	2279	0.00102	2279	0.000937223	2279	0.000972033	2279	0.04254	2279	0.05043	2279	0.06223
2279.49	0.0506	2279.49	0.03014	2279.49	0.000798345	2279.49	0.00224	2279.49	0.000938475	2279.49	0.000873268	2279.49	0.00093919	2279.49	0.04263	2279.49	0.05054	2279.49	0.06234
2279.97	0.0507	2279.97	0.03021	2279.97	0.000742436	2279.97	0.00206	2279.97	0.000851214	2279.97	0.000799954	2279.97	0.000900745	2279.97	0.04271	2279.97	0.05063	2279.97	0.06244
2280.45	0.05076	2280.45	0.03024	2280.45	0.000649154	2280.45	0.00183	2280.45	0.000727773	2280.45	0.000689328	2280.45	0.000830322	2280.45	0.04277	2280.45	0.05071	2280.45	0.06252
2280.93	0.05077	2280.93	0.03023	2280.93	0.000507355	2280.93	0.00156	2280.93	0.000559092	2280.93	0.000532031	2280.93	0.000717521	2280.93	0.04279	2280.93	0.05075	2280.93	0.06258
2281.41	0.05073	2281.41	0.03017	2281.41	0.000333071	2281.41	0.00127	2281.41	0.000362635	2281.41	0.000345528	2281.41	0.000574946	2281.41	0.04279	2281.41	0.05077	2281.41	0.06261
2281.9	0.05067	2281.9	0.03011	2281.9	0.000164568	2281.9	0.00101	2281.9	0.000177264	2281.9	0.000168264	2281.9	0.000433147	2281.9	0.04278	2281.9	0.05078	2281.9	0.06263
2282.38	0.05063	2282.38	0.03006	2282.38	4.3869e-05	2282.38	0.000840008	2282.38	4.61936e-05	2282.38	4.32134e-05	2282.38	0.000326276	2282.38	0.04277	2282.38	0.05079	2282.38	0.06264
2282.86	0.05061	2282.86	0.03005	2282.86	0	2282.86	0.000798464	2282.86	0	2282.86	0	2282.86	0.000278443	2282.86	0.04277	2282.86	0.0508	2282.86	0.06265
2283.34	0.05062	2283.34	0.03009	2283.34	3.79086e-05	2283.34	0.000901163	2283.34	4.5836e-05	2283.34	4.49419e-05	2283.34	0.000294179	2283.34	0.04279	2283.34	0.05083	2283.34	0.06267
2283.82	0.05065	2283.82	0.03015	2283.82	0.00014174	2283.82	0.00114	2283.82	0.000170946	2283.82	0.000163615	2283.82	0.000361711	2283.82	0.04282	2283.82	0.05085	2283.82	0.06268
2284.31	0.05067	2284.31	0.03022	2284.31	0.000288665	2284.31	0.00148	2284.31	0.000355124	2284.31	0.000334024	2284.31	0.00046432	2284.31	0.04286	2284.31	0.05088	2284.31	0.06269
2284.79	0.05068	2284.79	0.03029	2284.79	0.000463843	2284.79	0.00191	2284.79	0.000583828	2284.79	0.000541151	2284.79	0.000591159	2284.79	0.0429	2284.79	0.0509	2284.79	0.0627
2285.27	0.05068	2285.27	0.03037	2285.27	0.000669181	2285.27	0.00242	2285.27	0.000858486	2285.27	0.000785708	2285.27	0.000745237	2285.27	0.04295	2285.27	0.05093	2285.27	0.06272
2285.75	0.0507	2285.75	0.03047	2285.75	0.000920117	2285.75	0.00301	2285.75	0.00119	2285.75	0.00108	2285.75	0.00093925	2285.75	0.04303	2285.75	0.05099	2285.75	0.06275
2286.24	0.05076	2286.24	0.03062	2286.24	0.00123	2286.24	0.00369	2286.24	0.00159	2286.24	0.00144	2286.24	0.00119	2286.24	0.04315	2286.24	0.05107	2286.24	0.0628
2286.72	0.05088	2286.72	0.03083	2286.72	0.00161	2286.72	0.00444	2286.72	0.00207	2286.72	0.00186	2286.72	0.00149	2286.72	0.04331	2286.72	0.05119	2286.72	0.06288
2287.2	0.05103	2287.2	0.03107	2287.2	0.00203	2287.2	0.00523	2287.2	0.00259	2287.2	0.00233	2287.2	0.00183	2287.2	0.0435	2287.2	0.05133	2287.2	0.06298
2287.68	0.05119	2287.68	0.03133	2287.68	0.00247	2287.68	0.00604	2287.68	0.00312	2287.68	0.00282	2287.68	0.00218	2287.68	0.04369	2287.68	0.05148	2287.68	0.06307
2288.16	0.05133	2288.16	0.03156	2288.16	0.00289	2288.16	0.00683	2288.16	0.00363	2288.16	0.00328	2288.16	0.00251	2288.16	0.04388	2288.16	0.05161	2288.16	0.06316
2288.65	0.05144	2288.65	0.03176	2288.65	0.00327	2288.65	0.00757	2288.65	0.00411	2288.65	0.00371	2288.65	0.00282	2288.65	0.04405	2288.65	0.05174	2288.65	0.06323
2289.13	0.05151	2289.13	0.03193	2289.13	0.00362	2289.13	0.00828	2289.13	0.00456	2289.13	0.00412	2289.13	0.00311	2289.13	0.0442	2289.13	0.05185	2289.13	0.06328
2289.61	0.05159	2289.61	0.03209	2289.61	0.00396	2289.61	0.00898	2289.61	0.005	2289.61	0.00452	2289.61	0.0034	2289.61	0.04436	2289.61	0.05197	2289.61	0.06334
2290.09	0.05168	2290.09	0.03227	2290.09	0.00432	2290.09	0.0097	2290.09	0.00546	2290.09	0.00495	2290.09	0.00371	2290.09	0.04452	2290.09	0.0521	2290.09	0.06341
2290.57	0.0518	2290.57	0.03249	2290.57	0.00472	2290.57	0.01048	2290.57	0.00597	2290.57	0.00541	2290.57	0.00405	2290.57	0.0447	2290.57	0.05224	2290.57	0.06349
2291.06	0.05194	2291.06	0.03272	2291.06	0.00515	2291.06	0.01129	2291.06	0.0065	2291.06	0.00591	2291.06	0.00441	2291.06	0.04488	2291.06	0.05238	2291.06	0.06357
2291.54	0.05208	2291.54	0.03296	2291.54	0.00559	2291.54	0.01213	2291.54	0.00704	2291.54	0.00641	2291.54	0.00477	2291.54	0.04506	2291.54	0.05252	2291.54	0.06364
2292.02	0.05219	2292.02	0.03317	2292.02	0.006	2292.02	0.01295	2292.02	0.00757	2292.02	0.0069	2292.02	0.00511	2292.02	0.04521	2292.02	0.05265	2292.02	0.0637
2292.5	0.05225	2292.5	0.03334	2292.5	0.00638	2292.5	0.01375	2292.5	0.00806	2292.5	0.00734	2292.5	0.00542	2292.5	0.04534	2292.5	0.05275	2292.5	0.06374
2292.99	0.05228	2292.99	0.03349	2292.99	0.00673	2292.99	0.01452	2292.99	0.00853	2292.99	0.00776	2292.99	0.0057	2292.99	0.04545	2292.99	0.05285	2292.99	0.06377
2293.47	0.05231	2293.47	0.03363	2293.47	0.00707	2293.47	0.01529	2293.47	0.00899	2293.47	0.00818	2293.47	0.00598	2293.47	0.04556	2293.47	0.05295	2293.47	0.0638
2293.95	0.05237	2293.95	0.0338	2293.95	0.00745	2293.95	0.01607	2293.95	0.00948	2293.95	0.00862	2293.95	0.00629	2293.95	0.0457	2293.95	0.05306	2293.95	0.06384
2294.43	0.05247	2294.43	0.03401	2294.43	0.00786	2294.43	0.01689	2294.43	0.01	2294.43	0.00909	2294.43	0.00662	2294.43	0.04586	2294.43	0.05319	2294.43	0.0639
2294.91	0.05261	2294.91	0.03426	2294.91	0.00831	2294.91	0.01772	2294.91	0.01055	2294.91	0.0096	2294.91	0.00699	2294.91	0.04603	2294.91	0.05334	2294.91	0.06398
2295.4	0.05275	2295.4	0.0345	2295.4	0.00875	2295.4	0.01855	2295.4	0.0111	2295.4	0.0101	2295.4	0.00735	2295.4	0.04621	2295.4	0.05347	2295.4	0.06406
2295.88	0.05287	2295.88	0.03473	2295.88	0.00916	2295.88	0.01934	2295.88	0.01162	2295.88	0.01058	2295.88	0.0077	2295.88	0.04638	2295.88	0.0536	2295.88	0.06413
2296.36	0.05295	2296.36	0.03491	2296.36	0.00953	2296.36	0.02009	2296.36	0.0121	2296.36	0.01102	2296.36	0.00801	2296.36	0.04652	2296.36	0.0537	2296.36	0.06419
2296.84	0.053	2296.84	0.03506	2296.84	0.00986	2296.84	0.02081	2296.84	0.01255	2296.84	0.01142	2296.84	0.00829	2296.84	0.04665	2296.84	0.05379	2296.84	0.06424
2297.32	0.05304	2297.32	0.0352	2297.32	0.0102	2297.32	0.02152	2297.32	0.013	2297.32	0.01183	2297.32	0.00858	2297.32	0.04678	2297.32	0.05387	2297.32	0.06429
2297.81	0.0531	2297.81	0.03537	2297.81	0.01057	2297.81	0.02229	2297.81	0.01348	2297.81	0.01227	2297.81	0.00889	2297.81	0.04693	2297.81	0.05396	2297.81	0.06435
2298.29	0.0532	2298.29	0.03559	2298.29	0.011	2298.29	0.02312	2298.29	0.01401	2298.29	0.01276	2298.29	0.00924	2298.29	0.0471	2298.29	0.05408	2298.29	0.06443
2298.77	0.05334	2298.77	0.03584	2298.77	0.01148	2298.77	0.02401	2298.77	0.0146	2298.77	0.01331	2298.77	0.00963	2298.77	0.04729	2298.77	0.0542	2298.77	0.06452
2299.25	0.05348	2299.25	0.0361	2299.25	0.01199	2299.25	0.02494	2299.25	0.0152	2299.25	0.01387	2299.25	0.01003	2299.25	0.04748	2299.25	0.05434	2299.25	0.06461
2299.74	0.05361	2299.74	0.03634	2299.74	0.01248	2299.74	0.02586	2299.74	0.01579	2299.74	0.01443	2299.74	0.01043	2299.74	0.04767	2299.74	0.05448	2299.74	0.06469
2300.22	0.0537	2300.22	0.03654	2300.22	0.01293	2300.22	0.02673	2300.22	0.01634	2300.22	0.01494	2300.22	0.01079	2300.22	0.04785	2300.22	0.0546	2300.22	0.06476
2300.7	0.05376	2300.7	0.03671	2300.7	0.01332	2300.7	0.02752	2300.7	0.01684	2300.7	0.01539	2300.7	0.01112	2300.7	0.04801	2300.7	0.05473	2300.7	0.06483
2301.18	0.05381	2301.18	0.03685	2301.18	0.01368	2301.18	0.02824	2301.18	0.01729	2301.18	0.01581	2301.18	0.01142	2301.18	0.04816	2301.18	0.05485	2301.18	0.06489
2301.66	0.05387	2301.66	0.037	2301.66	0.01402	2301.66	0.02891	2301.66	0.01772	2301.66	0.0162	2301.66	0.01171	2301.66	0.04831	2301.66	0.05497	2301.66	0.06495
2302.15	0.05395	2302.15	0.03717	2302.15	0.01437	2302.15	0.02956	2302.15	0.01816	2302.15	0.01659	2302.15	0.01202	2302.15	0.04846	2302.15	0.05509	2302.15	0.06501
2302.63	0.05404	2302.63	0.03735	2302.63	0.01474	2302.63	0.03025	2302.63	0.01862	2302.63	0.01701	2302.63	0.01234	2302.63	0.0486	2302.63	0.05521	2302.63	0.06506
2303.11	0.05411	2303.11	0.03753	2303.11	0.01513	2303.11	0.031	2303.11	0.01912	2303.11	0.01746	2303.11	0.01268	2303.11	0.04873	2303.11	0.05531	2303.11	0.06508
2303.59	0.05415	2303.59	0.0377	2303.59	0.01556	2303.59	0.03186	2303.59	0.01966	2303.59	0.01795	2303.59	0.01304	2303.59	0.04884	2303.59	0.0554	2303.59	0.06507
2304.07	0.05416	2304.07	0.03786	2304.07	0.01603	2304.07	0.03288	2304.07	0.02027	2304.07	0.01852	2304.07	0.01343	2304.07	0.04895	2304.07	0.05548	2304.07	0.06504
2304.56	0.05417	2304.56	0.03804	2304.56	0.01659	2304.56	0.03411	2304.56	0.021	2304.56	0.01918	2304.56	0.0139	2304.56	0.04907	2304.56	0.05557	2304.56	0.06501
2305.04	0.05421	2305.04	0.03828	2305.04	0.01727	2305.04	0.03557	2305.04	0.02188	2305.04	0.01999	2305.04	0.01447	2305.04	0.04924	2305.04	0.05569	2305.04	0.06501
2305.52	0.05432	2305.52	0.03862	2305.52	0.0181	2305.52	0.03729	2305.52	0.02293	2305.52	0.02096	2305.52	0.01515	2305.52	0.04948	2305.52	0.05587	2305.52	0.06504
2306	0.05453	2306	0.03907	2306	0.01908	2306	0.03923	2306	0.02415	2306	0.02209	2306	0.01596	2306	0.04979	2306	0.0561	2306	0.06511
2306.48	0.0548	2306.48	0.0396	2306.48	0.02016	2306.48	0.04133	2306.48	0.02549	2306.48	0.02334	2306.48	0.01686	2306.48	0.05015	2306.48	0.05637	2306.48	0.06523
2306.97	0.05511	2306.97	0.04017	2306.97	0.0213	2306.97	0.0435	2306.97	0.02688	2306.97	0.02463	2306.97	0.0178	2306.97	0.05052	2306.97	0.05666	2306.97	0.06536
2307.45	0.05541	2307.45	0.04072	2307.45	0.02242	2307.45	0.04565	2307.45	0.02826	2307.45	0.02591	2307.45	0.01873	2307.45	0.05089	2307.45	0.05693	2307.45	0.06548
2307.93	0.05566	2307.93	0.04123	2307.93	0.02348	2307.93	0.04774	2307.93	0.02959	2307.93	0.02713	2307.93	0.01962	2307.93	0.05124	2307.93	0.05719	2307.93	0.06559
2308.41	0.05588	2308.41	0.0417	2308.41	0.02449	2308.41	0.04973	2308.41	0.03085	2308.41	0.02829	2308.41	0.02047	2308.41	0.05157	2308.41	0.05743	2308.41	0.0657
2308.89	0.05609	2308.89	0.04214	2308.89	0.02547	2308.89	0.05165	2308.89	0.03206	2308.89	0.0294	2308.89	0.02129	2308.89	0.05189	2308.89	0.05767	2308.89	0.06581
2309.38	0.05633	2309.38	0.04261	2309.38	0.02645	2309.38	0.0535	2309.38	0.03326	2309.38	0.03051	2309.38	0.02212	2309.38	0.05224	2309.38	0.05792	2309.38	0.06594
2309.86	0.05663	2309.86	0.04312	2309.86	0.02744	2309.86	0.0553	2309.86	0.03446	2309.86	0.03161	2309.86	0.02295	2309.86	0.05262	2309.86	0.05819	2309.86	0.0661
2310.34	0.05698	2310.34	0.04365	2310.34	0.02843	2310.34	0.05701	2310.34	0.03563	2310.34	0.03269	2310.34	0.02379	2310.34	0.05303	2310.34	0.05848	2310.34	0.06629
2310.82	0.05734	2310.82	0.04419	2310.82	0.02938	2310.82	0.0586	2310.82	0.03673	2310.82	0.03373	2310.82	0.02459	2310.82	0.05345	2310.82	0.05878	2310.82	0.0665
2311.31	0.05767	2311.31	0.04468	2311.31	0.03023	2311.31	0.06003	2311.31	0.03774	2311.31	0.03466	2311.31	0.02531	2311.31	0.05384	2311.31	0.05907	2311.31	0.06671
2311.79	0.05794	2311.79	0.04511	2311.79	0.03097	2311.79	0.06128	2311.79	0.03861	2311.79	0.03548	2311.79	0.02595	2311.79	0.0542	2311.79	0.05934	2311.79	0.06691
2312.27	0.05815	2312.27	0.04546	2312.27	0.03161	2312.27	0.06238	2312.27	0.03937	2312.27	0.03619	2312.27	0.0265	2312.27	0.05452	2312.27	0.05959	2312.27	0.06708
2312.75	0.05831	2312.75	0.04576	2312.75	0.03218	2312.75	0.0634	2312.75	0.04006	2312.75	0.03683	2312.75	0.027	2312.75	0.0548	2312.75	0.05983	2312.75	0.06724
2313.23	0.05846	2313.23	0.04605	2313.23	0.03273	2313.23	0.0644	2313.23	0.04074	2313.23	0.03747	2313.23	0.02747	2313.23	0.05505	2313.23	0.06005	2313.23	0.06736
2313.72	0.05859	2313.72	0.04634	2313.72	0.03332	2313.72	0.06548	2313.72	0.04145	2313.72	0.03814	2313.72	0.02796	2313.72	0.05527	2313.72	0.06025	2313.72	0.06745
2314.2	0.05871	2314.2	0.04664	2314.2	0.03395	2314.2	0.06667	2314.2	0.04222	2314.2	0.03885	2314.2	0.02847	2314.2	0.05547	2314.2	0.06043	2314.2	0.06749
2314.68	0.05879	2314.68	0.0469	2314.68	0.03461	2314.68	0.06801	2314.68	0.04304	2314.68	0.03961	2314.68	0.029	2314.68	0.05562	2314.68	0.06056	2314.68	0.06747
2315.16	0.0588	2315.16	0.04713	2315.16	0.0353	2315.16	0.06948	2315.16	0.04391	2315.16	0.04041	2315.16	0.02953	2315.16	0.05573	2315.16	0.06064	2315.16	0.06739
2315.64	0.05875	2315.64	0.04732	2315.64	0.03602	2315.64	0.07112	2315.64	0.04484	2315.64	0.04126	2315.64	0.03009	2315.64	0.05582	2315.64	0.06068	2315.64	0.06726
2316.13	0.05868	2316.13	0.04751	2316.13	0.03682	2316.13	0.07295	2316.13	0.04588	2316.13	0.04218	2316.13	0.0307	2316.13	0.0559	2316.13	0.06071	2316.13	0.06711
2316.61	0.05866	2316.61	0.04778	2316.61	0.03774	2316.61	0.075	2316.61	0.04707	2316.61	0.04325	2316.61	0.03143	2316.61	0.05603	2316.61	0.06077	2316.61	0.067
2317.09	0.05876	2317.09	0.04819	2317.09	0.03886	2317.09	0.07733	2317.09	0.04847	2317.09	0.04453	2317.09	0.03233	2317.09	0.05626	2317.09	0.06089	2317.09	0.06695
2317.57	0.05902	2317.57	0.04879	2317.57	0.04019	2317.57	0.07995	2317.57	0.05011	2317.57	0.04604	2317.57	0.03342	2317.57	0.0566	2317.57	0.0611	2317.57	0.06699
2318.05	0.05944	2318.05	0.04957	2318.05	0.04175	2318.05	0.08283	2318.05	0.05197	2318.05	0.04778	2318.05	0.0347	2318.05	0.05706	2318.05	0.06141	2318.05	0.06713
2318.54	0.05998	2318.54	0.05048	2318.54	0.04346	2318.54	0.08591	2318.54	0.05401	2318.54	0.0497	2318.54	0.03613	2318.54	0.05763	2318.54	0.06181	2318.54	0.06735
2319.02	0.06058	2319.02	0.05146	2319.02	0.04526	2319.02	0.0891	2319.02	0.05615	2319.02	0.05171	2319.02	0.03766	2319.02	0.05827	2319.02	0.06226	2319.02	0.06761
2319.5	0.06118	2319.5	0.05245	2319.5	0.04708	2319.5	0.09235	2319.5	0.05833	2319.5	0.05377	2319.5	0.03923	2319.5	0.05895	2319.5	0.06277	2319.5	0.06791
2319.98	0.06178	2319.98	0.05344	2319.98	0.0489	2319.98	0.09558	2319.98	0.06051	2319.98	0.05582	2319.98	0.04082	2319.98	0.05968	2319.98	0.06331	2319.98	0.06823
2320.47	0.06239	2320.47	0.05443	2320.47	0.05072	2320.47	0.0988	2320.47	0.06269	2320.47	0.05787	2320.47	0.04241	2320.47	0.06043	2320.47	0.0639	2320.47	0.06857
2320.95	0.06303	2320.95	0.05545	2320.95	0.05255	2320.95	0.102	2320.95	0.06488	2320.95	0.05993	2320.95	0.04402	2320.95	0.06122	2320.95	0.06451	2320.95	0.06894
2321.43	0.06373	2321.43	0.05651	2321.43	0.05439	2321.43	0.10516	2321.43	0.06707	2321.43	0.06197	2321.43	0.04562	2321.43	0.06202	2321.43	0.06514	2321.43	0.06933
2321.91	0.06442	2321.91	0.05755	2321.91	0.05619	2321.91	0.10824	2321.91	0.06922	2321.91	0.06398	2321.91	0.04718	2321.91	0.06279	2321.91	0.06576	2321.91	0.06972
2322.39	0.06504	2322.39	0.05851	2322.39	0.05789	2322.39	0.11121	2322.39	0.07126	2322.39	0.06587	2322.39	0.04863	2322.39	0.06348	2322.39	0.06631	2322.39	0.07006
2322.88	0.06551	2322.88	0.0593	2322.88	0.05942	2322.88	0.114	2322.88	0.07312	2322.88	0.06759	2322.88	0.04991	2322.88	0.06403	2322.88	0.06675	2322.88	0.07032
2323.36	0.06577	2323.36	0.05988	2323.36	0.06073	2323.36	0.11659	2323.36	0.07477	2323.36	0.0691	2323.36	0.051	2323.36	0.06442	2323.36	0.06706	2323.36	0.07046
2323.84	0.06584	2323.84	0.06026	2323.84	0.06186	2323.84	0.119	2323.84	0.07622	2323.84	0.07042	2323.84	0.05192	2323.84	0.06466	2323.84	0.06725	2323.84	0.07048
2324.32	0.06579	2324.32	0.06052	2324.32	0.06286	2324.32	0.12131	2324.32	0.07754	2324.32	0.07161	2324.32	0.05271	2324.32	0.06479	2324.32	0.06734	2324.32	0.07039
2324.8	0.0657	2324.8	0.06074	2324.8	0.06382	2324.8	0.12357	2324.8	0.07881	2324.8	0.07274	2324.8	0.05346	2324.8	0.06487	2324.8	0.06736	2324.8	0.07023
2325.29	0.06566	2325.29	0.06099	2325.29	0.06481	2325.29	0.12584	2325.29	0.08009	2325.29	0.07389	2325.29	0.05422	2325.29	0.06494	2325.29	0.06735	2325.29	0.07003
2325.77	0.06568	2325.77	0.06132	2325.77	0.06584	2325.77	0.12812	2325.77	0.08138	2325.77	0.07507	2325.77	0.055	2325.77	0.06503	2325.77	0.06733	2325.77	0.06982
2326.25	0.06576	2326.25	0.06168	2326.25	0.0669	2326.25	0.13038	2326.25	0.08268	2326.25	0.07625	2326.25	0.0558	2326.25	0.06514	2326.25	0.06731	2326.25	0.06961
2326.73	0.06584	2326.73	0.06206	2326.73	0.06792	2326.73	0.13254	2326.73	0.08392	2326.73	0.0774	2326.73	0.05657	2326.73	0.06527	2326.73	0.06731	2326.73	0.06943
2327.22	0.06592	2327.22	0.0624	2327.22	0.06887	2327.22	0.13455	2327.22	0.08508	2327.22	0.07848	2327.22	0.0573	2327.22	0.06541	2327.22	0.06732	2327.22	0.06927
2327.7	0.066	2327.7	0.06273	2327.7	0.06975	2327.7	0.13638	2327.7	0.08614	2327.7	0.07948	2327.7	0.05798	2327.7	0.06557	2327.7	0.06736	2327.7	0.06915
2328.18	0.06612	2328.18	0.06308	2328.18	0.07057	2328.18	0.13803	2328.18	0.08714	2328.18	0.08043	2328.18	0.05864	2328.18	0.06576	2328.18	0.06743	2328.18	0.06908
2328.66	0.06633	2328.66	0.06348	2328.66	0.07139	2328.66	0.13954	2328.66	0.0881	2328.66	0.08136	2328.66	0.05929	2328.66	0.06599	2328.66	0.06755	2328.66	0.06906
2329.14	0.06664	2329.14	0.06394	2329.14	0.07222	2329.14	0.14091	2329.14	0.08906	2329.14	0.08228	2329.14	0.05995	2329.14	0.06625	2329.14	0.0677	2329.14	0.06906
2329.63	0.06697	2329.63	0.0644	2329.63	0.07301	2329.63	0.14216	2329.63	0.08997	2329.63	0.08315	2329.63	0.06058	2329.63	0.06648	2329.63	0.06784	2329.63	0.06906
2330.11	0.06722	2330.11	0.06477	2330.11	0.07368	2330.11	0.14323	2330.11	0.09077	2330.11	0.08389	2330.11	0.06111	2330.11	0.06663	2330.11	0.06792	2330.11	0.069
2330.59	0.06726	2330.59	0.06492	2330.59	0.07412	2330.59	0.14408	2330.59	0.09136	2330.59	0.08441	2330.59	0.06145	2330.59	0.06661	2330.59	0.06786	2330.59	0.06882
2331.07	0.06701	2331.07	0.06477	2331.07	0.07425	2331.07	0.14466	2331.07	0.09166	2331.07	0.08463	2331.07	0.06153	2331.07	0.06637	2331.07	0.06761	2331.07	0.06849
2331.55	0.06643	2331.55	0.06432	2331.55	0.07407	2331.55	0.14494	2331.55	0.09166	2331.55	0.08454	2331.55	0.06132	2331.55	0.06589	2331.55	0.06715	2331.55	0.06796
2332.04	0.06557	2332.04	0.0636	2332.04	0.07361	2332.04	0.14495	2332.04	0.09138	2332.04	0.08417	2332.04	0.06086	2332.04	0.06519	2332.04	0.06647	2332.04	0.06723
2332.52	0.06453	2332.52	0.0627	2332.52	0.07296	2332.52	0.14475	2332.52	0.09088	2332.52	0.0836	2332.52	0.06018	2332.52	0.06428	2332.52	0.06559	2332.52	0.0663
2333	0.06335	2333	0.06168	2333	0.07218	2333	0.14441	2333	0.09024	2333	0.08289	2333	0.05933	2333	0.0632	2333	0.06451	2333	0.06517
2333.48	0.06207	2333.48	0.06056	2333.48	0.07132	2333.48	0.14399	2333.48	0.08948	2333.48	0.08208	2333.48	0.05834	2333.48	0.06197	2333.48	0.06325	2333.48	0.06384
2333.97	0.06065	2333.97	0.0593	2333.97	0.07035	2333.97	0.14351	2333.97	0.08861	2333.97	0.08118	2333.97	0.05722	2333.97	0.06058	2333.97	0.06181	2333.97	0.06232
2334.45	0.05904	2334.45	0.05786	2334.45	0.06924	2334.45	0.14297	2334.45	0.08761	2334.45	0.08015	2334.45	0.05593	2334.45	0.05903	2334.45	0.0602	2334.45	0.06059
2334.93	0.05721	2334.93	0.0562	2334.93	0.06794	2334.93	0.14231	2334.93	0.08644	2334.93	0.07894	2334.93	0.05448	2334.93	0.05729	2334.93	0.0584	2334.93	0.05866
2335.41	0.05514	2335.41	0.0543	2335.41	0.06642	2335.41	0.14147	2335.41	0.08506	2335.41	0.07752	2335.41	0.05281	2335.41	0.05534	2335.41	0.05641	2335.41	0.05653
2335.89	0.05285	2335.89	0.05215	2335.89	0.06464	2335.89	0.14035	2335.89	0.08344	2335.89	0.07582	2335.89	0.05092	2335.89	0.05316	2335.89	0.0542	2335.89	0.05417
2336.38	0.05033	2336.38	0.04976	2336.38	0.06255	2336.38	0.13883	2336.38	0.0815	2336.38	0.0738	2336.38	0.04873	2336.38	0.05069	2336.38	0.05172	2336.38	0.05155
2336.86	0.04753	2336.86	0.04706	2336.86	0.06009	2336.86	0.1368	2336.86	0.07916	2336.86	0.07138	2336.86	0.04619	2336.86	0.04788	2336.86	0.0489	2336.86	0.04861
2337.34	0.04437	2337.34	0.04397	2337.34	0.05717	2337.34	0.1342	2337.34	0.07634	2337.34	0.06848	2337.34	0.0432	2337.34	0.04464	2337.34	0.04566	2337.34	0.04527
2337.82	0.04072	2337.82	0.04039	2337.82	0.05372	2337.82	0.13102	2337.82	0.07297	2337.82	0.06504	2337.82	0.03969	2337.82	0.04091	2337.82	0.04193	2337.82	0.04146
2338.3	0.0365	2338.3	0.03624	2338.3	0.04972	2338.3	0.12733	2338.3	0.06906	2338.3	0.06107	2338.3	0.03565	2338.3	0.03665	2338.3	0.03767	2338.3	0.03712
2338.79	0.0317	2338.79	0.03152	2338.79	0.04523	2338.79	0.12332	2338.79	0.06469	2338.79	0.05666	2338.79	0.03114	2338.79	0.0319	2338.79	0.0329	2338.79	0.03228
2339.27	0.02645	2339.27	0.02639	2339.27	0.0404	2339.27	0.11917	2339.27	0.06004	2339.27	0.05197	2339.27	0.0263	2339.27	0.02678	2339.27	0.02773	2339.27	0.02702
2339.75	0.02099	2339.75	0.02105	2339.75	0.03547	2339.75	0.11509	2339.75	0.05532	2339.75	0.04722	2339.75	0.02134	2339.75	0.02145	2339.75	0.02232	2339.75	0.02153
2340.23	0.01564	2340.23	0.01582	2340.23	0.03068	2340.23	0.11121	2340.23	0.05075	2340.23	0.04263	2340.23	0.01649	2340.23	0.01618	2340.23	0.01692	2340.23	0.01607
2340.72	0.0107	2340.72	0.01097	2340.72	0.02622	2340.72	0.10758	2340.72	0.04651	2340.72	0.03835	2340.72	0.01194	2340.72	0.01124	2340.72	0.01181	2340.72	0.01096
2341.2	0.00645	2341.2	0.00677	2341.2	0.02227	2341.2	0.10421	2341.2	0.04271	2341.2	0.03454	2341.2	0.00788	2341.2	0.00689	2341.2	0.0073	2341.2	0.00651
2341.68	0.00312	2341.68	0.00341	2341.68	0.01895	2341.68	0.1011	2341.68	0.03946	2341.68	0.03128	2341.68	0.00447	2341.68	0.00341	2341.68	0.00365	2341.68	0.00302
2342.16	0.000906765	2342.16	0.00109	2342.16	0.0164	2342.16	0.09833	2342.16	0.03688	2342.16	0.02871	2342.16	0.00188	2342.16	0.00103	2342.16	0.00113	2342.16	0.00077197
2342.64	0	2342.64	0	2342.64	0.01481	2342.64	0.09608	2342.64	0.03518	2342.64	0.02703	2342.64	0.000313997	2342.64	0	2342.64	0	2342.64	0
2343.13	0.00059998	2343.13	0.000335455	2343.13	0.0144	2343.13	0.09454	2343.13	0.03455	2343.13	0.02644	2343.13	0	2343.13	0.000521183	2343.13	0.000461683	2343.13	0.000890359
2343.61	0.00282	2343.61	0.0022	2343.61	0.01527	2343.61	0.09378	2343.61	0.03513	2343.61	0.02706	2343.61	0.00105	2343.61	0.00268	2343.61	0.00262	2343.61	0.00352
2344.09	0.00656	2344.09	0.00549	2344.09	0.01731	2344.09	0.09364	2344.09	0.03679	2344.09	0.02878	2344.09	0.00337	2344.09	0.00635	2344.09	0.00637	2344.09	0.00775
2344.57	0.01142	2344.57	0.00977	2344.57	0.0201	2344.57	0.09363	2344.57	0.03909	2344.57	0.03117	2344.57	0.00654	2344.57	0.01112	2344.57	0.01134	2344.57	0.0132
2345.05	0.01669	2345.05	0.01436	2345.05	0.02296	2345.05	0.09316	2345.05	0.04137	2345.05	0.03359	2345.05	0.00992	2345.05	0.01634	2345.05	0.0169	2345.05	0.0192
2345.54	0.0216	2345.54	0.0185	2345.54	0.02524	2345.54	0.09173	2345.54	0.04296	2345.54	0.03538	2345.54	0.01283	2345.54	0.02127	2345.54	0.02231	2345.54	0.02501
2346.02	0.02554	2346.02	0.02164	2346.02	0.0265	2346.02	0.0892	2346.02	0.04347	2346.02	0.03615	2346.02	0.01481	2346.02	0.02534	2346.02	0.02697	2346.02	0.03001
2346.5	0.02823	2346.5	0.02358	2346.5	0.02668	2346.5	0.08584	2346.5	0.04289	2346.5	0.03587	2346.5	0.01571	2346.5	0.02827	2346.5	0.03053	2346.5	0.03385
2346.98	0.02976	2346.98	0.02445	2346.98	0.02606	2346.98	0.0822	2346.98	0.04153	2346.98	0.03484	2346.98	0.01575	2346.98	0.03012	2346.98	0.03298	2346.98	0.03648
2347.47	0.03043	2347.47	0.02461	2347.47	0.02511	2347.47	0.07893	2347.47	0.03992	2347.47	0.03354	2347.47	0.01532	2347.47	0.03112	2347.47	0.0345	2347.47	0.0381
2347.95	0.03066	2347.95	0.02452	2347.95	0.02431	2347.95	0.07663	2347.95	0.03858	2347.95	0.03248	2347.95	0.01486	2347.95	0.03164	2347.95	0.03542	2347.95	0.03901
2348.43	0.03084	2348.43	0.02457	2348.43	0.02412	2348.43	0.0758	2348.43	0.03799	2348.43	0.03211	2348.43	0.0148	2348.43	0.03205	2348.43	0.03607	2348.43	0.03958
2348.91	0.03131	2348.91	0.02511	2348.91	0.02487	2348.91	0.0768	2348.91	0.03851	2348.91	0.0328	2348.91	0.01548	2348.91	0.03268	2348.91	0.03678	2348.91	0.04011
2349.39	0.03234	2349.39	0.0264	2349.39	0.02683	2349.39	0.07989	2349.39	0.04043	2349.39	0.0348	2349.39	0.01716	2349.39	0.03379	2349.39	0.0378	2349.39	0.04091
2349.88	0.0341	2349.88	0.02861	2349.88	0.03014	2349.88	0.0852	2349.88	0.04392	2349.88	0.03827	2349.88	0.02001	2349.88	0.0356	2349.88	0.03936	2349.88	0.04219
2350.36	0.03671	2350.36	0.03185	2350.36	0.03485	2350.36	0.09269	2350.36	0.04901	2350.36	0.04326	2350.36	0.0241	2350.36	0.03822	2350.36	0.04157	2350.36	0.04411
2350.84	0.04016	2350.84	0.03607	2350.84	0.04085	2350.84	0.10214	2350.84	0.0556	2350.84	0.04966	2350.84	0.02937	2350.84	0.04165	2350.84	0.04448	2350.84	0.0467
2351.32	0.04435	2351.32	0.04112	2351.32	0.04789	2351.32	0.11308	2351.32	0.06337	2351.32	0.05717	2351.32	0.03558	2351.32	0.04577	2351.32	0.04798	2351.32	0.04988
2351.8	0.04905	2351.8	0.04672	2351.8	0.05554	2351.8	0.1248	2351.8	0.07185	2351.8	0.06536	2351.8	0.0424	2351.8	0.05034	2351.8	0.05188	2351.8	0.05344
2352.29	0.05394	2352.29	0.05251	2352.29	0.06335	2352.29	0.13656	2352.29	0.0805	2352.29	0.07371	2352.29	0.04939	2352.29	0.05502	2352.29	0.05592	2352.29	0.05712
2352.77	0.05872	2352.77	0.05814	2352.77	0.07091	2352.77	0.14778	2352.77	0.08886	2352.77	0.08179	2352.77	0.05619	2352.77	0.05953	2352.77	0.05987	2352.77	0.06065
2353.25	0.06315	2353.25	0.06339	2353.25	0.078	2353.25	0.15819	2353.25	0.09667	2353.25	0.08936	2353.25	0.06262	2353.25	0.06369	2353.25	0.0636	2353.25	0.06388
2353.73	0.06717	2353.73	0.06819	2353.73	0.08459	2353.73	0.16785	2353.73	0.10395	2353.73	0.09641	2353.73	0.06865	2353.73	0.06748	2353.73	0.06708	2353.73	0.06679
2354.22	0.07082	2354.22	0.07262	2354.22	0.09079	2354.22	0.17701	2354.22	0.11082	2354.22	0.10307	2354.22	0.07438	2354.22	0.07097	2354.22	0.0704	2354.22	0.06946
2354.7	0.07421	2354.7	0.07679	2354.7	0.09676	2354.7	0.18591	2354.7	0.11747	2354.7	0.10951	2354.7	0.07993	2354.7	0.07428	2354.7	0.07363	2354.7	0.07199
2355.18	0.07746	2355.18	0.0808	2355.18	0.10257	2355.18	0.19462	2355.18	0.12395	2355.18	0.11579	2355.18	0.08532	2355.18	0.07747	2355.18	0.0768	2355.18	0.07445
2355.66	0.08063	2355.66	0.08469	2355.66	0.10819	2355.66	0.20299	2355.66	0.1302	2355.66	0.12184	2355.66	0.0905	2355.66	0.08054	2355.66	0.07987	2355.66	0.07682
2356.14	0.08368	2356.14	0.08839	2356.14	0.11348	2356.14	0.21078	2356.14	0.13606	2356.14	0.12752	2356.14	0.09532	2356.14	0.08342	2356.14	0.08275	2356.14	0.07905
2356.62	0.08655	2356.62	0.09183	2356.62	0.1183	2356.62	0.21776	2356.62	0.14135	2356.62	0.13266	2356.62	0.09967	2356.62	0.08604	2356.62	0.08537	2356.62	0.08107
2357.11	0.08912	2357.11	0.09488	2357.11	0.12254	2357.11	0.22383	2357.11	0.14596	2357.11	0.13716	2357.11	0.10346	2357.11	0.08836	2357.11	0.0877	2357.11	0.08286
2357.59	0.09135	2357.59	0.09752	2357.59	0.12616	2357.59	0.229	2357.59	0.14988	2357.59	0.14098	2357.59	0.10672	2357.59	0.09039	2357.59	0.08975	2357.59	0.08445
2358.07	0.09322	2358.07	0.09974	2358.07	0.12917	2358.07	0.23334	2358.07	0.15318	2358.07	0.14418	2358.07	0.1095	2358.07	0.09219	2358.07	0.09157	2358.07	0.08588
2358.55	0.09479	2358.55	0.1016	2358.55	0.13163	2358.55	0.23688	2358.55	0.15591	2358.55	0.14679	2358.55	0.11184	2358.55	0.09379	2358.55	0.09318	2358.55	0.08721
2359.04	0.0961	2359.04	0.10314	2359.04	0.13358	2359.04	0.2396	2359.04	0.15809	2359.04	0.14885	2359.04	0.11375	2359.04	0.09521	2359.04	0.09457	2359.04	0.08843
2359.52	0.09722	2359.52	0.1044	2359.52	0.13505	2359.52	0.24148	2359.52	0.15975	2359.52	0.15037	2359.52	0.11522	2359.52	0.0964	2359.52	0.09569	2359.52	0.0895
2360	0.09813	2360	0.10538	2360	0.13605	2360	0.24251	2360	0.16087	2360	0.15137	2360	0.11621	2360	0.09734	2360	0.09649	2360	0.09036
2360.48	0.09882	2360.48	0.10607	2360.48	0.13662	2360.48	0.24281	2360.48	0.16147	2360.48	0.15188	2360.48	0.11675	2360.48	0.09802	2360.48	0.09699	2360.48	0.091
2360.97	0.09926	2360.97	0.10646	2360.97	0.13678	2360.97	0.24253	2360.97	0.16161	2360.97	0.15196	2360.97	0.11688	2360.97	0.09845	2360.97	0.09724	2360.97	0.09143
2361.45	0.09945	2361.45	0.10654	2361.45	0.13658	2361.45	0.24181	2361.45	0.16136	2361.45	0.15167	2361.45	0.11667	2361.45	0.09869	2361.45	0.09734	2361.45	0.09172
2361.93	0.0994	2361.93	0.10636	2361.93	0.13606	2361.93	0.24072	2361.93	0.16076	2361.93	0.15106	2361.93	0.1162	2361.93	0.0988	2361.93	0.09736	2361.93	0.09194
2362.41	0.09919	2362.41	0.10597	2362.41	0.13523	2362.41	0.23924	2362.41	0.15983	2362.41	0.15015	2362.41	0.11551	2362.41	0.09881	2362.41	0.09735	2362.41	0.09212
2362.89	0.09889	2362.89	0.10542	2362.89	0.13412	2362.89	0.23728	2362.89	0.15859	2362.89	0.14894	2362.89	0.11459	2362.89	0.09871	2362.89	0.09729	2362.89	0.09227
2363.38	0.09853	2363.38	0.10475	2363.38	0.13273	2363.38	0.23475	2363.38	0.15701	2363.38	0.14742	2363.38	0.11344	2363.38	0.09846	2363.38	0.09712	2363.38	0.09235
2363.86	0.09811	2363.86	0.10395	2363.86	0.13105	2363.86	0.23162	2363.86	0.15507	2363.86	0.14556	2363.86	0.11201	2363.86	0.09803	2363.86	0.09679	2363.86	0.09232
2364.34	0.09757	2364.34	0.10298	2364.34	0.12906	2364.34	0.22793	2364.34	0.15277	2364.34	0.14335	2364.34	0.1103	2364.34	0.0974	2364.34	0.09628	2364.34	0.09215
2364.82	0.09686	2364.82	0.1018	2364.82	0.12677	2364.82	0.22376	2364.82	0.15013	2364.82	0.14081	2364.82	0.1083	2364.82	0.09658	2364.82	0.0956	2364.82	0.09186
2365.3	0.09594	2365.3	0.10039	2365.3	0.12417	2365.3	0.21918	2365.3	0.14716	2365.3	0.13797	2365.3	0.10604	2365.3	0.09561	2365.3	0.09479	2365.3	0.09149
2365.79	0.09485	2365.79	0.09877	2365.79	0.12129	2365.79	0.21426	2365.79	0.1439	2365.79	0.13484	2365.79	0.10357	2365.79	0.09454	2365.79	0.0939	2365.79	0.09107
2366.27	0.09365	2366.27	0.09701	2366.27	0.11818	2366.27	0.209	2366.27	0.14039	2366.27	0.13149	2366.27	0.10093	2366.27	0.09342	2366.27	0.09297	2366.27	0.09063
2366.75	0.09242	2366.75	0.09518	2366.75	0.11491	2366.75	0.20344	2366.75	0.13667	2366.75	0.12797	2366.75	0.09816	2366.75	0.09226	2366.75	0.09202	2366.75	0.09019
2367.23	0.09123	2367.23	0.09335	2367.23	0.11152	2367.23	0.19759	2367.23	0.13278	2367.23	0.1243	2367.23	0.09529	2367.23	0.09107	2367.23	0.09102	2367.23	0.0897
2367.71	0.09009	2367.71	0.09151	2367.71	0.10804	2367.71	0.19149	2367.71	0.12875	2367.71	0.12052	2367.71	0.09233	2367.71	0.08983	2367.71	0.08998	2367.71	0.08917
2368.2	0.08896	2368.2	0.08965	2368.2	0.10448	2368.2	0.18518	2368.2	0.12458	2368.2	0.11662	2368.2	0.0893	2368.2	0.08852	2368.2	0.0889	2368.2	0.08857
2368.68	0.0878	2368.68	0.08772	2368.68	0.10081	2368.68	0.17869	2368.68	0.12029	2368.68	0.11259	2368.68	0.08617	2368.68	0.08717	2368.68	0.08778	2368.68	0.08792
2369.16	0.08655	2369.16	0.0857	2369.16	0.09703	2369.16	0.17205	2369.16	0.11587	2369.16	0.10842	2369.16	0.08296	2369.16	0.08577	2369.16	0.08665	2369.16	0.08724
2369.64	0.08523	2369.64	0.08359	2369.64	0.09313	2369.64	0.16527	2369.64	0.11135	2369.64	0.10412	2369.64	0.07968	2369.64	0.08435	2369.64	0.08551	2369.64	0.08657
2370.12	0.08386	2370.12	0.08143	2370.12	0.08917	2370.12	0.15838	2370.12	0.10676	2370.12	0.09974	2370.12	0.07635	2370.12	0.08293	2370.12	0.08438	2370.12	0.08592
2370.61	0.08251	2370.61	0.07929	2370.61	0.0852	2370.61	0.15144	2370.61	0.10215	2370.61	0.09532	2370.61	0.07301	2370.61	0.08153	2370.61	0.08326	2370.61	0.0853
2371.09	0.08123	2371.09	0.07721	2371.09	0.08128	2371.09	0.14449	2371.09	0.09756	2371.09	0.09094	2371.09	0.0697	2371.09	0.08015	2371.09	0.08213	2371.09	0.08469
2371.57	0.08002	2371.57	0.07521	2371.57	0.07743	2371.57	0.13757	2371.57	0.09304	2371.57	0.08661	2371.57	0.06643	2371.57	0.07879	2371.57	0.08099	2371.57	0.08408
2372.05	0.07887	2372.05	0.07326	2372.05	0.07366	2372.05	0.13073	2372.05	0.08857	2372.05	0.08236	2372.05	0.0632	2372.05	0.07743	2372.05	0.07985	2372.05	0.08348
2372.54	0.07773	2372.54	0.07134	2372.54	0.06994	2372.54	0.12397	2372.54	0.08415	2372.54	0.07818	2372.54	0.06002	2372.54	0.07608	2372.54	0.07872	2372.54	0.08288
2373.02	0.07659	2373.02	0.06943	2373.02	0.06626	2373.02	0.1173	2373.02	0.07977	2373.02	0.07405	2373.02	0.05687	2373.02	0.07474	2373.02	0.07762	2373.02	0.08229
2373.5	0.07544	2373.5	0.06752	2373.5	0.06262	2373.5	0.11073	2373.5	0.07543	2373.5	0.06998	2373.5	0.05378	2373.5	0.07342	2373.5	0.07657	2373.5	0.08173
2373.98	0.07429	2373.98	0.06564	2373.98	0.05905	2373.98	0.10431	2373.98	0.07117	2373.98	0.066	2373.98	0.05075	2373.98	0.07214	2373.98	0.07558	2373.98	0.0812
2374.46	0.07319	2374.46	0.06383	2374.46	0.05559	2374.46	0.09807	2374.46	0.06703	2374.46	0.06214	2374.46	0.04782	2374.46	0.0709	2374.46	0.07465	2374.46	0.08069
2374.95	0.07216	2374.95	0.06212	2374.95	0.05227	2374.95	0.09206	2374.95	0.06305	2374.95	0.05843	2374.95	0.04501	2374.95	0.06972	2374.95	0.07377	2374.95	0.08019
2375.43	0.07121	2375.43	0.06051	2375.43	0.04911	2375.43	0.0863	2375.43	0.05924	2375.43	0.0549	2375.43	0.04233	2375.43	0.06859	2375.43	0.07292	2375.43	0.07969
2375.91	0.07031	2375.91	0.05899	2375.91	0.0461	2375.91	0.08079	2375.91	0.05559	2375.91	0.05152	2375.91	0.03978	2375.91	0.0675	2375.91	0.0721	2375.91	0.07919
2376.39	0.06945	2376.39	0.05753	2376.39	0.04321	2376.39	0.07552	2376.39	0.0521	2376.39	0.04828	2376.39	0.03732	2376.39	0.06645	2376.39	0.07129	2376.39	0.07869
2376.88	0.0686	2376.88	0.0561	2376.88	0.04042	2376.88	0.07047	2376.88	0.04873	2376.88	0.04516	2376.88	0.03496	2376.88	0.06544	2376.88	0.07051	2376.88	0.07821
2377.36	0.06775	2377.36	0.05471	2377.36	0.03772	2377.36	0.06563	2377.36	0.04548	2377.36	0.04215	2377.36	0.03269	2377.36	0.06446	2377.36	0.06976	2377.36	0.07776
2377.84	0.06693	2377.84	0.05335	2377.84	0.03511	2377.84	0.06099	2377.84	0.04236	2377.84	0.03925	2377.84	0.0305	2377.84	0.06353	2377.84	0.06905	2377.84	0.07734
2378.32	0.06614	2378.32	0.05206	2378.32	0.03262	2378.32	0.05656	2378.32	0.03938	2378.32	0.03647	2378.32	0.02841	2378.32	0.06264	2378.32	0.06837	2378.32	0.07696
2378.8	0.06541	2378.8	0.05083	2378.8	0.03024	2378.8	0.05231	2378.8	0.03652	2378.8	0.03382	2378.8	0.02641	2378.8	0.06179	2378.8	0.06773	2378.8	0.0766
2379.28	0.06473	2379.28	0.04968	2379.28	0.02797	2379.28	0.04824	2379.28	0.03379	2379.28	0.03127	2379.28	0.02448	2379.28	0.06096	2379.28	0.0671	2379.28	0.07626
2379.77	0.06408	2379.77	0.04856	2379.77	0.02578	2379.77	0.04431	2379.77	0.03114	2379.77	0.02881	2379.77	0.02262	2379.77	0.06014	2379.77	0.06648	2379.77	0.0759
2380.25	0.06343	2380.25	0.04746	2380.25	0.02363	2380.25	0.04047	2380.25	0.02854	2380.25	0.0264	2380.25	0.02078	2380.25	0.05932	2380.25	0.06585	2380.25	0.07553
2380.73	0.06276	2380.73	0.04635	2380.73	0.02151	2380.73	0.03671	2380.73	0.02597	2380.73	0.02402	2380.73	0.01897	2380.73	0.05849	2380.73	0.06521	2380.73	0.07514
2381.21	0.06207	2381.21	0.04523	2381.21	0.0194	2381.21	0.03302	2381.21	0.02343	2381.21	0.02167	2381.21	0.01717	2381.21	0.05766	2381.21	0.06456	2381.21	0.07473
2381.7	0.06138	2381.7	0.04412	2381.7	0.01733	2381.7	0.02941	2381.7	0.02093	2381.7	0.01936	2381.7	0.0154	2381.7	0.05684	2381.7	0.06392	2381.7	0.07431
2382.18	0.0607	2382.18	0.04304	2382.18	0.01534	2382.18	0.02594	2382.18	0.01852	2382.18	0.01714	2382.18	0.0137	2382.18	0.05604	2382.18	0.06328	2382.18	0.07389
2382.66	0.06007	2382.66	0.04202	2382.66	0.01345	2382.66	0.02264	2382.66	0.01623	2382.66	0.01503	2382.66	0.01208	2382.66	0.05527	2382.66	0.06267	2382.66	0.07347
2383.14	0.05949	2383.14	0.04108	2383.14	0.01169	2383.14	0.01956	2383.14	0.01408	2383.14	0.01306	2383.14	0.01057	2383.14	0.05455	2383.14	0.06209	2383.14	0.07307
2383.62	0.05896	2383.62	0.04022	2383.62	0.01007	2383.62	0.0167	2383.62	0.0121	2383.62	0.01124	2383.62	0.00918	2383.62	0.05387	2383.62	0.06154	2383.62	0.07268
2384.11	0.05849	2384.11	0.03943	2384.11	0.00859	2384.11	0.01408	2384.11	0.01028	2384.11	0.00957	2384.11	0.00789	2384.11	0.05324	2384.11	0.06103	2384.11	0.0723
2384.59	0.05804	2384.59	0.03871	2384.59	0.00724	2384.59	0.0117	2384.59	0.00862	2384.59	0.00805	2384.59	0.00671	2384.59	0.05266	2384.59	0.06057	2384.59	0.07196
2385.07	0.05764	2385.07	0.03804	2385.07	0.00602	2385.07	0.00957	2385.07	0.00712	2385.07	0.00667	2385.07	0.00565	2385.07	0.05214	2385.07	0.06015	2385.07	0.07166
2385.55	0.05727	2385.55	0.03745	2385.55	0.00494	2385.55	0.00768	2385.55	0.00579	2385.55	0.00545	2385.55	0.0047	2385.55	0.05169	2385.55	0.05979	2385.55	0.0714
2386.03	0.05697	2386.03	0.03695	2386.03	0.00401	2386.03	0.00606	2386.03	0.00465	2386.03	0.0044	2386.03	0.00389	2386.03	0.0513	2386.03	0.05948	2386.03	0.07119
2386.52	0.05672	2386.52	0.03654	2386.52	0.00324	2386.52	0.0047	2386.52	0.00369	2386.52	0.00352	2386.52	0.00322	2386.52	0.05097	2386.52	0.05921	2386.52	0.07101
2387	0.05654	2387	0.03623	2387	0.00263	2387	0.00359	2387	0.00292	2387	0.00282	2387	0.00268	2387	0.05071	2387	0.05899	2387	0.07086
2387.48	0.05641	2387.48	0.036	2387.48	0.00214	2387.48	0.0027	2387.48	0.0023	2387.48	0.00226	2387.48	0.00226	2387.48	0.0505	2387.48	0.05881	2387.48	0.07074
2387.96	0.05632	2387.96	0.03583	2387.96	0.00176	2387.96	0.00199	2387.96	0.00181	2387.96	0.00181	2387.96	0.00193	2387.96	0.05032	2387.96	0.05865	2387.96	0.07063
2388.45	0.05624	2388.45	0.03568	2388.45	0.00145	2388.45	0.00142	2388.45	0.00141	2388.45	0.00145	2388.45	0.00167	2388.45	0.05019	2388.45	0.05853	2388.45	0.07053
2388.93	0.05617	2388.93	0.03555	2388.93	0.0012	2388.93	0.000958204	2388.93	0.00108	2388.93	0.00115	2388.93	0.00146	2388.93	0.05008	2388.93	0.05843	2388.93	0.07046
2389.41	0.0561	2389.41	0.03545	2389.41	0.000990242	2389.41	0.000594139	2389.41	0.000824153	2389.41	0.000907153	2389.41	0.00129	2389.41	0.05	2389.41	0.05836	2389.41	0.0704
2389.89	0.05606	2389.89	0.03537	2389.89	0.000838607	2389.89	0.000323594	2389.89	0.000632822	2389.89	0.00072673	2389.89	0.00117	2389.89	0.04995	2389.89	0.05833	2389.89	0.07037
2390.37	0.05606	2390.37	0.03533	2390.37	0.000749081	2390.37	0.00014475	2390.37	0.000513524	2390.37	0.000614137	2390.37	0.00111	2390.37	0.04993	2390.37	0.05832	2390.37	0.07036
2390.86	0.05608	2390.86	0.03533	2390.86	0.0007191	2390.86	4.84884e-05	2390.86	0.000459909	2390.86	0.000566065	2390.86	0.00109	2390.86	0.04994	2390.86	0.05833	2390.86	0.07036
2391.34	0.05613	2391.34	0.03536	2391.34	0.000733465	2391.34	1.36793e-05	2391.34	0.000455081	2391.34	0.000566632	2391.34	0.0011	2391.34	0.04995	2391.34	0.05835	2391.34	0.07037
2391.82	0.05618	2391.82	0.0354	2391.82	0.000768036	2391.82	1.2666e-05	2391.82	0.000474215	2391.82	0.000591725	2391.82	0.00113	2391.82	0.04997	2391.82	0.05837	2391.82	0.07039
2392.3	0.05622	2392.3	0.03543	2392.3	0.000799745	2392.3	2.01762e-05	2392.3	0.000494987	2392.3	0.000619173	2392.3	0.00117	2392.3	0.04998	2392.3	0.05839	2392.3	0.07041
2392.78	0.05624	2392.78	0.03544	2392.78	0.000817299	2392.78	2.23219e-05	2392.78	0.000506669	2392.78	0.000636399	2392.78	0.00119	2392.78	0.04999	2392.78	0.05841	2392.78	0.07043
2393.27	0.05624	2393.27	0.03545	2393.27	0.000822991	2393.27	2.07126e-05	2393.27	0.000512004	2393.27	0.00064528	2393.27	0.00121	2393.27	0.05	2393.27	0.05843	2393.27	0.07046
2393.75	0.05625	2393.75	0.03545	2393.75	0.000830501	2393.75	2.71797e-05	2393.75	0.000523478	2393.75	0.000657827	2393.75	0.00123	2393.75	0.05002	2393.75	0.05845	2393.75	0.07048
2394.23	0.05626	2394.23	0.03547	2394.23	0.000854343	2394.23	5.35548e-05	2394.23	0.000553459	2394.23	0.000686467	2394.23	0.00126	2394.23	0.05004	2394.23	0.05847	2394.23	0.07051
2394.71	0.05629	2394.71	0.0355	2394.71	0.000900477	2394.71	0.000103742	2394.71	0.000605792	2394.71	0.000735819	2394.71	0.00131	2394.71	0.05007	2394.71	0.05849	2394.71	0.07053
2395.2	0.05633	2395.2	0.03554	2395.2	0.000962734	2395.2	0.000169367	2395.2	0.000672102	2395.2	0.000798941	2395.2	0.00136	2395.2	0.0501	2395.2	0.05851	2395.2	0.07054
2395.68	0.05637	2395.68	0.03558	2395.68	0.00103	2395.68	0.000233263	2395.68	0.000736684	2395.68	0.000861347	2395.68	0.00142	2395.68	0.05012	2395.68	0.05853	2395.68	0.07054
2396.16	0.05639	2396.16	0.03561	2396.16	0.00108	2396.16	0.000280172	2396.16	0.000784606	2396.16	0.000909418	2396.16	0.00146	2396.16	0.05014	2396.16	0.05854	2396.16	0.07054
2396.64	0.05639	2396.64	0.03561	2396.64	0.00111	2396.64	0.000304669	2396.64	0.000811487	2396.64	0.000938326	2396.64	0.00149	2396.64	0.05015	2396.64	0.05856	2396.64	0.07054
2397.12	0.05638	2397.12	0.0356	2397.12	0.00112	2397.12	0.000314295	2397.12	0.000824601	2397.12	0.000955343	2397.12	0.00152	2397.12	0.05016	2397.12	0.05857	2397.12	0.07054
2397.61	0.05637	2397.61	0.03559	2397.61	0.00114	2397.61	0.000324488	2397.61	0.000839829	2397.61	0.000974804	2397.61	0.00155	2397.61	0.05018	2397.61	0.05859	2397.61	0.07055
2398.09	0.05637	2398.09	0.0356	2398.09	0.00118	2398.09	0.000350326	2398.09	0.000870854	2398.09	0.00101	2398.09	0.00159	2398.09	0.0502	2398.09	0.0586	2398.09	0.07056
2398.57	0.05639	2398.57	0.03562	2398.57	0.00123	2398.57	0.000397086	2398.57	0.000921935	2398.57	0.00106	2398.57	0.00164	2398.57	0.05023	2398.57	0.05861	2398.57	0.07057
2399.05	0.05641	2399.05	0.03566	2399.05	0.0013	2399.05	0.000456333	2399.05	0.00098452	2399.05	0.00113	2399.05	0.0017	2399.05	0.05025	2399.05	0.05861	2399.05	0.07057
2399.53	0.05643	2399.53	0.03569	2399.53	0.00136	2399.53	0.000511795	2399.53	0.00104	2399.53	0.00118	2399.53	0.00175	2399.53	0.05026	2399.53	0.0586	2399.53	0.07056
2400.02	0.05644	2400.02	0.0357	2400.02	0.0014	2400.02	0.000548691	2400.02	0.00108	2400.02	0.00122	2400.02	0.00178	2400.02	0.05027	2400.02	0.05859	2400.02	0.07054
2400.5	0.05642	2400.5	0.03569	2400.5	0.00142	2400.5	0.000561416	2400.5	0.00109	2400.5	0.00123	2400.5	0.00179	2400.5	0.05026	2400.5	0.05857	2400.5	0.07052
2400.98	0.05638	2400.98	0.03566	2400.98	0.00141	2400.98	0.000558674	2400.98	0.00109	2400.98	0.00122	2400.98	0.00179	2400.98	0.05024	2400.98	0.05854	2400.98	0.0705
2401.46	0.05636	2401.46	0.03563	2401.46	0.00141	2401.46	0.000557661	2401.46	0.00108	2401.46	0.00122	2401.46	0.00179	2401.46	0.05022	2401.46	0.05852	2401.46	0.07049
2401.95	0.05634	2401.95	0.03562	2401.95	0.00142	2401.95	0.000575125	2401.95	0.0011	2401.95	0.00123	2401.95	0.0018	2401.95	0.05022	2401.95	0.0585	2401.95	0.07048
2402.43	0.05635	2402.43	0.03564	2402.43	0.00145	2402.43	0.000617236	2402.43	0.00114	2402.43	0.00127	2402.43	0.00183	2402.43	0.05021	2402.43	0.05848	2402.43	0.07047
2402.91	0.05638	2402.91	0.03566	2402.91	0.0015	2402.91	0.000677317	2402.91	0.00119	2402.91	0.00133	2402.91	0.00187	2402.91	0.05021	2402.91	0.05846	2402.91	0.07046
2403.39	0.05641	2403.39	0.03569	2403.39	0.00156	2403.39	0.000739068	2403.39	0.00125	2403.39	0.00139	2403.39	0.00191	2403.39	0.05022	2403.39	0.05844	2403.39	0.07045
2403.87	0.05642	2403.87	0.03571	2403.87	0.0016	2403.87	0.000785977	2403.87	0.0013	2403.87	0.00143	2403.87	0.00195	2403.87	0.05021	2403.87	0.05843	2403.87	0.07044
2404.36	0.05642	2404.36	0.03571	2404.36	0.00161	2404.36	0.000810862	2404.36	0.00132	2404.36	0.00146	2404.36	0.00197	2404.36	0.05021	2404.36	0.05841	2404.36	0.07043
2404.84	0.05641	2404.84	0.03569	2404.84	0.00162	2404.84	0.000819057	2404.84	0.00133	2404.84	0.00147	2404.84	0.00198	2404.84	0.0502	2404.84	0.0584	2404.84	0.07042
2405.32	0.05639	2405.32	0.03567	2405.32	0.00162	2405.32	0.000824571	2405.32	0.00133	2405.32	0.00148	2405.32	0.00199	2405.32	0.05019	2405.32	0.0584	2405.32	0.07042
2405.8	0.05638	2405.8	0.03566	2405.8	0.00163	2405.8	0.000842035	2405.8	0.00134	2405.8	0.0015	2405.8	0.00201	2405.8	0.05018	2405.8	0.0584	2405.8	0.07041
2406.28	0.05638	2406.28	0.03566	2406.28	0.00166	2406.28	0.000877827	2406.28	0.00137	2406.28	0.00153	2406.28	0.00204	2406.28	0.05018	2406.28	0.05839	2406.28	0.07039
2406.77	0.05639	2406.77	0.03567	2406.77	0.0017	2406.77	0.000926137	2406.77	0.00141	2406.77	0.00158	2406.77	0.00208	2406.77	0.05017	2406.77	0.05838	2406.77	0.07037
2407.25	0.0564	2407.25	0.03568	2407.25	0.00174	2407.25	0.000974625	2407.25	0.00145	2407.25	0.00163	2407.25	0.00212	2407.25	0.05017	2407.25	0.05837	2407.25	0.07035
2407.73	0.0564	2407.73	0.03568	2407.73	0.00178	2407.73	0.00101	2407.73	0.00148	2407.73	0.00167	2407.73	0.00215	2407.73	0.05016	2407.73	0.05836	2407.73	0.07033
2408.21	0.05639	2408.21	0.03567	2408.21	0.0018	2408.21	0.00103	2408.21	0.0015	2408.21	0.00168	2408.21	0.00217	2408.21	0.05015	2408.21	0.05834	2408.21	0.07031
2408.7	0.05636	2408.7	0.03564	2408.7	0.00181	2408.7	0.00104	2408.7	0.00152	2408.7	0.00169	2408.7	0.00219	2408.7	0.05014	2408.7	0.05834	2408.7	0.0703
2409.18	0.05634	2409.18	0.03562	2409.18	0.00182	2409.18	0.00106	2409.18	0.00154	2409.18	0.00171	2409.18	0.00221	2409.18	0.05014	2409.18	0.05834	2409.18	0.0703
2409.66	0.05634	2409.66	0.03562	2409.66	0.00185	2409.66	0.00109	2409.66	0.00157	2409.66	0.00174	2409.66	0.00225	2409.66	0.05015	2409.66	0.05835	2409.66	0.0703
2410.14	0.05635	2410.14	0.03564	2410.14	0.0019	2410.14	0.00114	2410.14	0.00162	2410.14	0.00179	2410.14	0.0023	2410.14	0.05015	2410.14	0.05835	2410.14	0.07029
2410.62	0.05637	2410.62	0.03567	2410.62	0.00196	2410.62	0.0012	2410.62	0.00169	2410.62	0.00185	2410.62	0.00236	2410.62	0.05016	2410.62	0.05834	2410.62	0.07027
2411.11	0.05639	2411.11	0.03569	2411.11	0.00201	2411.11	0.00125	2411.11	0.00174	2411.11	0.0019	2411.11	0.00241	2411.11	0.05016	2411.11	0.05832	2411.11	0.07024
2411.59	0.05639	2411.59	0.03569	2411.59	0.00204	2411.59	0.00129	2411.59	0.00177	2411.59	0.00194	2411.59	0.00244	2411.59	0.05015	2411.59	0.0583	2411.59	0.07021
2412.07	0.05636	2412.07	0.03567	2412.07	0.00205	2412.07	0.0013	2412.07	0.00179	2412.07	0.00195	2412.07	0.00245	2412.07	0.05014	2412.07	0.05827	2412.07	0.07017
2412.55	0.05633	2412.55	0.03564	2412.55	0.00205	2412.55	0.0013	2412.55	0.00179	2412.55	0.00195	2412.55	0.00246	2412.55	0.05013	2412.55	0.05824	2412.55	0.07014
2413.03	0.05631	2413.03	0.03562	2413.03	0.00205	2413.03	0.00131	2413.03	0.00179	2413.03	0.00196	2413.03	0.00247	2413.03	0.05012	2413.03	0.05822	2413.03	0.07012
2413.52	0.0563	2413.52	0.03561	2413.52	0.00207	2413.52	0.00133	2413.52	0.00181	2413.52	0.00198	2413.52	0.00249	2413.52	0.05012	2413.52	0.05821	2413.52	0.0701
2414	0.05631	2414	0.03562	2414	0.00212	2414	0.00138	2414	0.00186	2414	0.00202	2414	0.00253	2414	0.05013	2414	0.05819	2414	0.07008
2414.48	0.05633	2414.48	0.03564	2414.48	0.00218	2414.48	0.00144	2414.48	0.00191	2414.48	0.00208	2414.48	0.00258	2414.48	0.05013	2414.48	0.05818	2414.48	0.07005
2414.96	0.05634	2414.96	0.03566	2414.96	0.00223	2414.96	0.0015	2414.96	0.00196	2414.96	0.00213	2414.96	0.00262	2414.96	0.05012	2414.96	0.05815	2414.96	0.07001
2415.45	0.05634	2415.45	0.03566	2415.45	0.00227	2415.45	0.00153	2415.45	0.002	2415.45	0.00217	2415.45	0.00264	2415.45	0.0501	2415.45	0.05812	2415.45	0.06997
2415.93	0.05631	2415.93	0.03564	2415.93	0.00228	2415.93	0.00154	2415.93	0.00201	2415.93	0.00218	2415.93	0.00265	2415.93	0.05007	2415.93	0.05808	2415.93	0.06992
2416.41	0.05627	2416.41	0.03559	2416.41	0.00228	2416.41	0.00153	2416.41	0.002	2416.41	0.00217	2416.41	0.00265	2416.41	0.05004	2416.41	0.05804	2416.41	0.06988
2416.89	0.05623	2416.89	0.03555	2416.89	0.00227	2416.89	0.00152	2416.89	0.00199	2416.89	0.00216	2416.89	0.00265	2416.89	0.05002	2416.89	0.05801	2416.89	0.06985
2417.37	0.05619	2417.37	0.03552	2417.37	0.00228	2417.37	0.00152	2417.37	0.002	2417.37	0.00217	2417.37	0.00267	2417.37	0.05	2417.37	0.05797	2417.37	0.06981
2417.86	0.05618	2417.86	0.03551	2417.86	0.00231	2417.86	0.00155	2417.86	0.00203	2417.86	0.00221	2417.86	0.00271	2417.86	0.04999	2417.86	0.05794	2417.86	0.06978
2418.34	0.05618	2418.34	0.03551	2418.34	0.00235	2418.34	0.00159	2418.34	0.00207	2418.34	0.00225	2418.34	0.00275	2418.34	0.04998	2418.34	0.05791	2418.34	0.06973
2418.82	0.05617	2418.82	0.03551	2418.82	0.00238	2418.82	0.00163	2418.82	0.00211	2418.82	0.00229	2418.82	0.00279	2418.82	0.04996	2418.82	0.05787	2418.82	0.06969
2419.3	0.05615	2419.3	0.03549	2419.3	0.0024	2419.3	0.00165	2419.3	0.00214	2419.3	0.00231	2419.3	0.00282	2419.3	0.04994	2419.3	0.05783	2419.3	0.06963
2419.78	0.0561	2419.78	0.03546	2419.78	0.0024	2419.78	0.00165	2419.78	0.00214	2419.78	0.00231	2419.78	0.00282	2419.78	0.0499	2419.78	0.05779	2419.78	0.06958
2420.27	0.05604	2420.27	0.03541	2420.27	0.00238	2420.27	0.00164	2420.27	0.00213	2420.27	0.0023	2420.27	0.00281	2420.27	0.04987	2420.27	0.05775	2420.27	0.06953
2420.75	0.05599	2420.75	0.03536	2420.75	0.00236	2420.75	0.00163	2420.75	0.00213	2420.75	0.00229	2420.75	0.00281	2420.75	0.04983	2420.75	0.05772	2420.75	0.06948
2421.23	0.05594	2421.23	0.03533	2421.23	0.00236	2421.23	0.00164	2421.23	0.00214	2421.23	0.00229	2421.23	0.00281	2421.23	0.0498	2421.23	0.05768	2421.23	0.06943
2421.71	0.05593	2421.71	0.03531	2421.71	0.00239	2421.71	0.00167	2421.71	0.00217	2421.71	0.00232	2421.71	0.00282	2421.71	0.04977	2421.71	0.05764	2421.71	0.06939
2422.19	0.05592	2422.19	0.03531	2422.19	0.00243	2422.19	0.00171	2422.19	0.00222	2422.19	0.00236	2422.19	0.00285	2422.19	0.04974	2422.19	0.05759	2422.19	0.06934
2422.68	0.05592	2422.68	0.03531	2422.68	0.00247	2422.68	0.00176	2422.68	0.00226	2422.68	0.00241	2422.68	0.00287	2422.68	0.04971	2422.68	0.05755	2422.68	0.06929
2423.16	0.05591	2423.16	0.0353	2423.16	0.0025	2423.16	0.00179	2423.16	0.00229	2423.16	0.00244	2423.16	0.00289	2423.16	0.04968	2423.16	0.0575	2423.16	0.06924
2423.64	0.05588	2423.64	0.03527	2423.64	0.00251	2423.64	0.0018	2423.64	0.0023	2423.64	0.00245	2423.64	0.00289	2423.64	0.04964	2423.64	0.05745	2423.64	0.06919
2424.12	0.05584	2424.12	0.03523	2424.12	0.0025	2424.12	0.0018	2424.12	0.00229	2424.12	0.00245	2424.12	0.00289	2424.12	0.0496	2424.12	0.05741	2424.12	0.06915
2424.61	0.0558	2424.61	0.0352	2424.61	0.0025	2424.61	0.0018	2424.61	0.00228	2424.61	0.00245	2424.61	0.0029	2424.61	0.04957	2424.61	0.05738	2424.61	0.06911
2425.09	0.05578	2425.09	0.03518	2425.09	0.00251	2425.09	0.00181	2425.09	0.00229	2425.09	0.00247	2425.09	0.00292	2425.09	0.04954	2425.09	0.05735	2425.09	0.06907
2425.57	0.05576	2425.57	0.03517	2425.57	0.00255	2425.57	0.00184	2425.57	0.00232	2425.57	0.0025	2425.57	0.00295	2425.57	0.04952	2425.57	0.05732	2425.57	0.06902
2426.05	0.05576	2426.05	0.03518	2426.05	0.0026	2426.05	0.00188	2426.05	0.00236	2426.05	0.00254	2426.05	0.00299	2426.05	0.04949	2426.05	0.0573	2426.05	0.06897
2426.53	0.05576	2426.53	0.03519	2426.53	0.00264	2426.53	0.00193	2426.53	0.0024	2426.53	0.00259	2426.53	0.00303	2426.53	0.04946	2426.53	0.05727	2426.53	0.06892
2427.02	0.05574	2427.02	0.03517	2427.02	0.00267	2427.02	0.00196	2427.02	0.00243	2427.02	0.00262	2427.02	0.00306	2427.02	0.04943	2427.02	0.05723	2427.02	0.06886
2427.5	0.0557	2427.5	0.03514	2427.5	0.00268	2427.5	0.00197	2427.5	0.00245	2427.5	0.00263	2427.5	0.00307	2427.5	0.0494	2427.5	0.0572	2427.5	0.0688
2427.98	0.05565	2427.98	0.03509	2427.98	0.00268	2427.98	0.00196	2427.98	0.00245	2427.98	0.00262	2427.98	0.00308	2427.98	0.04937	2427.98	0.05716	2427.98	0.06875
2428.46	0.0556	2428.46	0.03504	2428.46	0.00267	2428.46	0.00196	2428.46	0.00245	2428.46	0.00262	2428.46	0.00308	2428.46	0.04934	2428.46	0.05712	2428.46	0.0687
2428.94	0.05556	2428.94	0.03499	2428.94	0.00267	2428.94	0.00197	2428.94	0.00246	2428.94	0.00262	2428.94	0.00308	2428.94	0.04932	2428.94	0.05708	2428.94	0.06865
2429.43	0.05554	2429.43	0.03497	2429.43	0.00269	2429.43	0.00199	2429.43	0.00248	2429.43	0.00265	2429.43	0.0031	2429.43	0.0493	2429.43	0.05702	2429.43	0.06859
2429.91	0.05553	2429.91	0.03495	2429.91	0.00271	2429.91	0.00202	2429.91	0.00251	2429.91	0.00268	2429.91	0.00312	2429.91	0.04927	2429.91	0.05696	2429.91	0.06853
2430.39	0.05551	2430.39	0.03493	2430.39	0.00273	2430.39	0.00205	2430.39	0.00254	2430.39	0.0027	2430.39	0.00314	2430.39	0.04924	2430.39	0.05689	2430.39	0.06846
2430.87	0.05547	2430.87	0.0349	2430.87	0.00274	2430.87	0.00207	2430.87	0.00255	2430.87	0.00272	2430.87	0.00315	2430.87	0.0492	2430.87	0.05682	2430.87	0.06838
2431.36	0.05542	2431.36	0.03485	2431.36	0.00273	2431.36	0.00206	2431.36	0.00254	2431.36	0.00271	2431.36	0.00314	2431.36	0.04914	2431.36	0.05675	2431.36	0.06831
2431.84	0.05536	2431.84	0.03479	2431.84	0.0027	2431.84	0.00205	2431.84	0.00253	2431.84	0.0027	2431.84	0.00313	2431.84	0.04909	2431.84	0.05669	2431.84	0.06824
2432.32	0.0553	2432.32	0.03473	2432.32	0.00269	2432.32	0.00204	2432.32	0.00251	2432.32	0.00268	2432.32	0.00312	2432.32	0.04904	2432.32	0.05664	2432.32	0.06817
2432.8	0.05526	2432.8	0.03469	2432.8	0.00269	2432.8	0.00204	2432.8	0.00252	2432.8	0.00269	2432.8	0.00312	2432.8	0.049	2432.8	0.05659	2432.8	0.06812
2433.28	0.05523	2433.28	0.03467	2433.28	0.00271	2433.28	0.00207	2433.28	0.00254	2433.28	0.00271	2433.28	0.00314	2433.28	0.04896	2433.28	0.05654	2433.28	0.06806
2433.76	0.05521	2433.76	0.03465	2433.76	0.00275	2433.76	0.0021	2433.76	0.00257	2433.76	0.00274	2433.76	0.00317	2433.76	0.04891	2433.76	0.05649	2433.76	0.06799
2434.25	0.05518	2434.25	0.03464	2434.25	0.00278	2434.25	0.00214	2434.25	0.0026	2434.25	0.00277	2434.25	0.00319	2434.25	0.04886	2434.25	0.05643	2434.25	0.06791
2434.73	0.05514	2434.73	0.0346	2434.73	0.0028	2434.73	0.00216	2434.73	0.00261	2434.73	0.00278	2434.73	0.0032	2434.73	0.04881	2434.73	0.05637	2434.73	0.06783
2435.21	0.05508	2435.21	0.03454	2435.21	0.00279	2435.21	0.00215	2435.21	0.0026	2435.21	0.00276	2435.21	0.00319	2435.21	0.04875	2435.21	0.0563	2435.21	0.06774
2435.69	0.055	2435.69	0.03447	2435.69	0.00277	2435.69	0.00214	2435.69	0.00257	2435.69	0.00274	2435.69	0.00318	2435.69	0.0487	2435.69	0.05623	2435.69	0.06766
2436.18	0.05493	2436.18	0.03441	2436.18	0.00275	2436.18	0.00212	2436.18	0.00255	2436.18	0.00271	2436.18	0.00317	2436.18	0.04865	2436.18	0.05616	2436.18	0.06759
2436.66	0.05488	2436.66	0.03436	2436.66	0.00275	2436.66	0.00212	2436.66	0.00255	2436.66	0.00271	2436.66	0.00317	2436.66	0.0486	2436.66	0.05609	2436.66	0.06752
2437.14	0.05485	2437.14	0.03433	2437.14	0.00278	2437.14	0.00214	2437.14	0.00257	2437.14	0.00273	2437.14	0.0032	2437.14	0.04857	2437.14	0.05602	2437.14	0.06745
2437.62	0.05483	2437.62	0.03432	2437.62	0.00282	2437.62	0.00218	2437.62	0.0026	2437.62	0.00277	2437.62	0.00323	2437.62	0.04853	2437.62	0.05596	2437.62	0.06739
2438.1	0.05482	2438.1	0.03431	2438.1	0.00286	2438.1	0.00222	2438.1	0.00264	2438.1	0.00281	2438.1	0.00326	2438.1	0.0485	2438.1	0.05589	2438.1	0.06732
2438.59	0.0548	2438.59	0.03429	2438.59	0.00289	2438.59	0.00224	2438.59	0.00267	2438.59	0.00284	2438.59	0.00329	2438.59	0.04846	2438.59	0.05583	2438.59	0.06725
2439.07	0.05475	2439.07	0.03425	2439.07	0.00289	2439.07	0.00224	2439.07	0.00268	2439.07	0.00284	2439.07	0.00329	2439.07	0.04841	2439.07	0.05578	2439.07	0.06718
2439.55	0.05469	2439.55	0.03419	2439.55	0.00288	2439.55	0.00223	2439.55	0.00267	2439.55	0.00284	2439.55	0.00329	2439.55	0.04836	2439.55	0.05573	2439.55	0.06712
2440.03	0.05463	2440.03	0.03413	2440.03	0.00286	2440.03	0.00221	2440.03	0.00266	2440.03	0.00282	2440.03	0.00329	2440.03	0.04831	2440.03	0.05567	2440.03	0.06705
2440.51	0.05458	2440.51	0.03408	2440.51	0.00286	2440.51	0.0022	2440.51	0.00266	2440.51	0.00282	2440.51	0.00329	2440.51	0.04825	2440.51	0.05561	2440.51	0.06697
2441	0.05453	2441	0.03404	2441	0.00286	2441	0.00221	2441	0.00268	2441	0.00283	2441	0.0033	2441	0.0482	2441	0.05554	2441	0.06689
2441.48	0.0545	2441.48	0.03401	2441.48	0.00288	2441.48	0.00224	2441.48	0.0027	2441.48	0.00285	2441.48	0.00331	2441.48	0.04815	2441.48	0.05546	2441.48	0.0668
2441.96	0.05445	2441.96	0.03397	2441.96	0.00289	2441.96	0.00226	2441.96	0.00272	2441.96	0.00287	2441.96	0.00332	2441.96	0.04808	2441.96	0.05538	2441.96	0.06671
2442.44	0.0544	2442.44	0.03392	2442.44	0.00289	2442.44	0.00226	2442.44	0.00272	2442.44	0.00287	2442.44	0.00332	2442.44	0.04802	2442.44	0.05529	2442.44	0.06661
2442.93	0.05432	2442.93	0.03385	2442.93	0.00287	2442.93	0.00224	2442.93	0.0027	2442.93	0.00286	2442.93	0.0033	2442.93	0.04795	2442.93	0.05521	2442.93	0.06652
2443.41	0.05424	2443.41	0.03377	2443.41	0.00284	2443.41	0.00222	2443.41	0.00266	2443.41	0.00283	2443.41	0.00328	2443.41	0.04788	2443.41	0.05513	2443.41	0.06643
2443.89	0.05415	2443.89	0.03369	2443.89	0.00281	2443.89	0.00219	2443.89	0.00263	2443.89	0.00281	2443.89	0.00326	2443.89	0.04782	2443.89	0.05507	2443.89	0.06635
2444.37	0.05408	2444.37	0.03363	2444.37	0.0028	2444.37	0.00218	2444.37	0.00262	2444.37	0.00279	2444.37	0.00325	2444.37	0.04775	2444.37	0.055	2444.37	0.06626
2444.85	0.05403	2444.85	0.03358	2444.85	0.0028	2444.85	0.00219	2444.85	0.00262	2444.85	0.0028	2444.85	0.00326	2444.85	0.0477	2444.85	0.05493	2444.85	0.06617
2445.34	0.05399	2445.34	0.03355	2445.34	0.00283	2445.34	0.00221	2445.34	0.00264	2445.34	0.00283	2445.34	0.00328	2445.34	0.04764	2445.34	0.05486	2445.34	0.06608
2445.82	0.05396	2445.82	0.03351	2445.82	0.00285	2445.82	0.00224	2445.82	0.00266	2445.82	0.00285	2445.82	0.00329	2445.82	0.04758	2445.82	0.05477	2445.82	0.06599
2446.3	0.0539	2446.3	0.03346	2446.3	0.00286	2446.3	0.00225	2446.3	0.00266	2446.3	0.00286	2446.3	0.00329	2446.3	0.04751	2446.3	0.05468	2446.3	0.06589
2446.78	0.05384	2446.78	0.03339	2446.78	0.00285	2446.78	0.00225	2446.78	0.00265	2446.78	0.00286	2446.78	0.00328	2446.78	0.04744	2446.78	0.0546	2446.78	0.0658
2447.26	0.05376	2447.26	0.03332	2447.26	0.00283	2447.26	0.00223	2447.26	0.00264	2447.26	0.00284	2447.26	0.00327	2447.26	0.04738	2447.26	0.05452	2447.26	0.06571
2447.75	0.05368	2447.75	0.03324	2447.75	0.00281	2447.75	0.00221	2447.75	0.00262	2447.75	0.00282	2447.75	0.00325	2447.75	0.04731	2447.75	0.05444	2447.75	0.06563
2448.23	0.05362	2448.23	0.03318	2448.23	0.00281	2448.23	0.00221	2448.23	0.00262	2448.23	0.00282	2448.23	0.00324	2448.23	0.04724	2448.23	0.05437	2448.23	0.06554
2448.71	0.05357	2448.71	0.03313	2448.71	0.00283	2448.71	0.00221	2448.71	0.00264	2448.71	0.00282	2448.71	0.00324	2448.71	0.04718	2448.71	0.0543	2448.71	0.06545
2449.19	0.05353	2449.19	0.0331	2449.19	0.00286	2449.19	0.00223	2449.19	0.00267	2449.19	0.00284	2449.19	0.00325	2449.19	0.04711	2449.19	0.05422	2449.19	0.06535
2449.68	0.05348	2449.68	0.03306	2449.68	0.00288	2449.68	0.00225	2449.68	0.00269	2449.68	0.00286	2449.68	0.00325	2449.68	0.04704	2449.68	0.05414	2449.68	0.06524
2450.16	0.05342	2450.16	0.033	2450.16	0.00288	2450.16	0.00225	2450.16	0.0027	2450.16	0.00285	2450.16	0.00324	2450.16	0.04696	2450.16	0.05405	2450.16	0.06512
2450.64	0.05334	2450.64	0.03293	2450.64	0.00287	2450.64	0.00223	2450.64	0.00268	2450.64	0.00284	2450.64	0.00321	2450.64	0.04689	2450.64	0.05396	2450.64	0.06501
2451.12	0.05325	2451.12	0.03285	2451.12	0.00284	2451.12	0.0022	2451.12	0.00266	2451.12	0.00281	2451.12	0.00319	2451.12	0.04682	2451.12	0.05388	2451.12	0.06491
2451.6	0.05317	2451.6	0.03276	2451.6	0.00282	2451.6	0.00217	2451.6	0.00264	2451.6	0.00279	2451.6	0.00317	2451.6	0.04676	2451.6	0.05381	2451.6	0.06482
2452.09	0.0531	2452.09	0.0327	2452.09	0.0028	2452.09	0.00216	2452.09	0.00264	2452.09	0.00278	2452.09	0.00316	2452.09	0.0467	2452.09	0.05374	2452.09	0.06472
2452.57	0.05305	2452.57	0.03265	2452.57	0.00281	2452.57	0.00217	2452.57	0.00265	2452.57	0.0028	2452.57	0.00318	2452.57	0.04665	2452.57	0.05367	2452.57	0.06463
2453.05	0.053	2453.05	0.03261	2453.05	0.00283	2453.05	0.00219	2453.05	0.00266	2453.05	0.00282	2453.05	0.00319	2453.05	0.04658	2453.05	0.05359	2453.05	0.06453
2453.53	0.05295	2453.53	0.03257	2453.53	0.00285	2453.53	0.00221	2453.53	0.00268	2453.53	0.00284	2453.53	0.00321	2453.53	0.04651	2453.53	0.05351	2453.53	0.06442
2454.01	0.05289	2454.01	0.03251	2454.01	0.00284	2454.01	0.00221	2454.01	0.00267	2454.01	0.00284	2454.01	0.0032	2454.01	0.04643	2454.01	0.05342	2454.01	0.06431
2454.5	0.0528	2454.5	0.03242	2454.5	0.00282	2454.5	0.00219	2454.5	0.00265	2454.5	0.00282	2454.5	0.00318	2454.5	0.04633	2454.5	0.05332	2454.5	0.0642
2454.98	0.0527	2454.98	0.03232	2454.98	0.00277	2454.98	0.00215	2454.98	0.00261	2454.98	0.00278	2454.98	0.00314	2454.98	0.04624	2454.98	0.05323	2454.98	0.06409
2455.46	0.05261	2455.46	0.03223	2455.46	0.00274	2455.46	0.00212	2455.46	0.00257	2455.46	0.00273	2455.46	0.0031	2455.46	0.04615	2455.46	0.05313	2455.46	0.06399
2455.94	0.05252	2455.94	0.03214	2455.94	0.00271	2455.94	0.0021	2455.94	0.00255	2455.94	0.00271	2455.94	0.00308	2455.94	0.04607	2455.94	0.05303	2455.94	0.06388
2456.43	0.05246	2456.43	0.03208	2456.43	0.00271	2456.43	0.00211	2456.43	0.00255	2456.43	0.0027	2456.43	0.00307	2456.43	0.046	2456.43	0.05292	2456.43	0.06378
2456.91	0.0524	2456.91	0.03203	2456.91	0.00273	2456.91	0.00213	2456.91	0.00257	2456.91	0.0027	2456.91	0.00307	2456.91	0.04593	2456.91	0.05282	2456.91	0.06368
2457.39	0.05235	2457.39	0.03198	2457.39	0.00274	2457.39	0.00215	2457.39	0.00259	2457.39	0.00271	2457.39	0.00307	2457.39	0.04586	2457.39	0.05272	2457.39	0.06357
2457.87	0.05228	2457.87	0.03191	2457.87	0.00275	2457.87	0.00216	2457.87	0.0026	2457.87	0.00271	2457.87	0.00307	2457.87	0.04579	2457.87	0.05262	2457.87	0.06347
2458.35	0.0522	2458.35	0.03184	2458.35	0.00274	2458.35	0.00214	2458.35	0.00258	2458.35	0.00269	2458.35	0.00306	2458.35	0.04571	2458.35	0.05253	2458.35	0.06337
2458.84	0.05211	2458.84	0.03175	2458.84	0.00271	2458.84	0.00211	2458.84	0.00256	2458.84	0.00267	2458.84	0.00304	2458.84	0.04564	2458.84	0.05244	2458.84	0.06327
2459.32	0.05202	2459.32	0.03166	2459.32	0.00268	2459.32	0.00208	2459.32	0.00253	2459.32	0.00264	2459.32	0.00302	2459.32	0.04556	2459.32	0.05237	2459.32	0.06318
2459.8	0.05194	2459.8	0.03159	2459.8	0.00267	2459.8	0.00207	2459.8	0.00251	2459.8	0.00263	2459.8	0.00301	2459.8	0.04549	2459.8	0.05229	2459.8	0.06307
2460.28	0.05188	2460.28	0.03153	2460.28	0.00267	2460.28	0.00207	2460.28	0.00251	2460.28	0.00263	2460.28	0.003	2460.28	0.04541	2460.28	0.05221	2460.28	0.06296
2460.76	0.05183	2460.76	0.03148	2460.76	0.00269	2460.76	0.00208	2460.76	0.00252	2460.76	0.00265	2460.76	0.00301	2460.76	0.04533	2460.76	0.05212	2460.76	0.06284
2461.25	0.05178	2461.25	0.03143	2461.25	0.0027	2461.25	0.0021	2461.25	0.00252	2461.25	0.00266	2461.25	0.00301	2461.25	0.04524	2461.25	0.05202	2461.25	0.06271
2461.73	0.05171	2461.73	0.03137	2461.73	0.00269	2461.73	0.0021	2461.73	0.00251	2461.73	0.00266	2461.73	0.003	2461.73	0.04514	2461.73	0.05191	2461.73	0.06259
2462.21	0.05162	2462.21	0.0313	2462.21	0.00266	2462.21	0.00207	2462.21	0.00248	2462.21	0.00264	2462.21	0.00298	2462.21	0.04504	2462.21	0.0518	2462.21	0.06246
2462.69	0.05152	2462.69	0.03121	2462.69	0.00262	2462.69	0.00204	2462.69	0.00245	2462.69	0.00261	2462.69	0.00295	2462.69	0.04495	2462.69	0.05169	2462.69	0.06234
2463.18	0.05141	2463.18	0.03111	2463.18	0.00258	2463.18	0.002	2463.18	0.00241	2463.18	0.00258	2463.18	0.00292	2463.18	0.04486	2463.18	0.05158	2463.18	0.06222
2463.66	0.05132	2463.66	0.03103	2463.66	0.00255	2463.66	0.00198	2463.66	0.00239	2463.66	0.00255	2463.66	0.0029	2463.66	0.04477	2463.66	0.05147	2463.66	0.0621
2464.14	0.05124	2464.14	0.03096	2464.14	0.00254	2464.14	0.00197	2464.14	0.00238	2464.14	0.00254	2464.14	0.00289	2464.14	0.04469	2464.14	0.05136	2464.14	0.06198
2464.62	0.05116	2464.62	0.0309	2464.62	0.00254	2464.62	0.00198	2464.62	0.00238	2464.62	0.00253	2464.62	0.00289	2464.62	0.04461	2464.62	0.05124	2464.62	0.06185
2465.1	0.05109	2465.1	0.03083	2465.1	0.00254	2465.1	0.00198	2465.1	0.00237	2465.1	0.00253	2465.1	0.00288	2465.1	0.04452	2465.1	0.05112	2465.1	0.06171
2465.59	0.05099	2465.59	0.03074	2465.59	0.00252	2465.59	0.00197	2465.59	0.00235	2465.59	0.0025	2465.59	0.00286	2465.59	0.04443	2465.59	0.051	2465.59	0.06158
2466.07	0.05088	2466.07	0.03064	2466.07	0.00248	2466.07	0.00194	2466.07	0.00231	2466.07	0.00246	2466.07	0.00282	2466.07	0.04433	2466.07	0.05088	2466.07	0.06145
2466.55	0.05076	2466.55	0.03052	2466.55	0.00243	2466.55	0.0019	2466.55	0.00226	2466.55	0.00241	2466.55	0.00278	2466.55	0.04423	2466.55	0.05077	2466.55	0.06133
2467.03	0.05064	2467.03	0.03041	2467.03	0.00239	2467.03	0.00186	2467.03	0.00222	2467.03	0.00237	2467.03	0.00274	2467.03	0.04414	2467.03	0.05067	2467.03	0.06121
2467.51	0.05055	2467.51	0.03031	2467.51	0.00236	2467.51	0.00184	2467.51	0.0022	2467.51	0.00234	2467.51	0.00272	2467.51	0.04405	2467.51	0.05057	2467.51	0.06109
2468	0.05047	2468	0.03024	2468	0.00236	2468	0.00183	2468	0.0022	2468	0.00234	2468	0.00271	2468	0.04396	2468	0.05046	2468	0.06097
2468.48	0.05041	2468.48	0.03018	2468.48	0.00238	2468.48	0.00185	2468.48	0.00221	2468.48	0.00235	2468.48	0.00271	2468.48	0.04388	2468.48	0.05036	2468.48	0.06085
2468.96	0.05036	2468.96	0.03012	2468.96	0.0024	2468.96	0.00186	2468.96	0.00223	2468.96	0.00237	2468.96	0.00272	2468.96	0.04379	2468.96	0.05026	2468.96	0.06073
2469.44	0.05029	2469.44	0.03005	2469.44	0.0024	2469.44	0.00186	2469.44	0.00224	2469.44	0.00237	2469.44	0.00272	2469.44	0.0437	2469.44	0.05015	2469.44	0.06061
2469.93	0.0502	2469.93	0.02995	2469.93	0.00239	2469.93	0.00185	2469.93	0.00222	2469.93	0.00236	2469.93	0.00271	2469.93	0.0436	2469.93	0.05005	2469.93	0.06049
2470.41	0.0501	2470.41	0.02985	2470.41	0.00236	2470.41	0.00181	2470.41	0.00219	2470.41	0.00233	2470.41	0.00269	2470.41	0.04351	2470.41	0.04995	2470.41	0.06036
2470.89	0.05	2470.89	0.02974	2470.89	0.00232	2470.89	0.00177	2470.89	0.00216	2470.89	0.00229	2470.89	0.00266	2470.89	0.0434	2470.89	0.04985	2470.89	0.06024
2471.37	0.04989	2471.37	0.02963	2471.37	0.00229	2471.37	0.00174	2471.37	0.00213	2471.37	0.00227	2471.37	0.00264	2471.37	0.0433	2471.37	0.04973	2471.37	0.06011
2471.85	0.0498	2471.85	0.02955	2471.85	0.00228	2471.85	0.00172	2471.85	0.00211	2471.85	0.00225	2471.85	0.00262	2471.85	0.04319	2471.85	0.04961	2471.85	0.05997
2472.34	0.04971	2472.34	0.02947	2472.34	0.00227	2472.34	0.00171	2472.34	0.0021	2472.34	0.00224	2472.34	0.0026	2472.34	0.04307	2472.34	0.04948	2472.34	0.05982
2472.82	0.04962	2472.82	0.02939	2472.82	0.00227	2472.82	0.00171	2472.82	0.00208	2472.82	0.00224	2472.82	0.00257	2472.82	0.04296	2472.82	0.04934	2472.82	0.05967
2473.3	0.04951	2473.3	0.0293	2473.3	0.00225	2473.3	0.00169	2473.3	0.00205	2473.3	0.00222	2473.3	0.00254	2473.3	0.04284	2473.3	0.0492	2473.3	0.05952
2473.78	0.04939	2473.78	0.02919	2473.78	0.00221	2473.78	0.00166	2473.78	0.00201	2473.78	0.00218	2473.78	0.00249	2473.78	0.04273	2473.78	0.04907	2473.78	0.05939
2474.26	0.04927	2474.26	0.02908	2474.26	0.00217	2474.26	0.00162	2474.26	0.00197	2474.26	0.00214	2474.26	0.00244	2474.26	0.04263	2474.26	0.04895	2474.26	0.05926
2474.75	0.04915	2474.75	0.02897	2474.75	0.00213	2474.75	0.00159	2474.75	0.00193	2474.75	0.0021	2474.75	0.0024	2474.75	0.04254	2474.75	0.04885	2474.75	0.05914
2475.23	0.04905	2475.23	0.02888	2475.23	0.00211	2475.23	0.00157	2475.23	0.00191	2475.23	0.00208	2475.23	0.00238	2475.23	0.04245	2475.23	0.04874	2475.23	0.05902
2475.71	0.04898	2475.71	0.02881	2475.71	0.0021	2475.71	0.00157	2475.71	0.0019	2475.71	0.00208	2475.71	0.00237	2475.71	0.04237	2475.71	0.04864	2475.71	0.0589
2476.19	0.04891	2476.19	0.02874	2476.19	0.00211	2476.19	0.00159	2476.19	0.00191	2476.19	0.00208	2476.19	0.00236	2476.19	0.04228	2476.19	0.04853	2476.19	0.05877
2476.68	0.04884	2476.68	0.02868	2476.68	0.00211	2476.68	0.00159	2476.68	0.00192	2476.68	0.00209	2476.68	0.00235	2476.68	0.04219	2476.68	0.04842	2476.68	0.05863
2477.16	0.04876	2477.16	0.0286	2477.16	0.00211	2477.16	0.00159	2477.16	0.00191	2477.16	0.00208	2477.16	0.00234	2477.16	0.04209	2477.16	0.04831	2477.16	0.0585
2477.64	0.04866	2477.64	0.0285	2477.64	0.00208	2477.64	0.00156	2477.64	0.00189	2477.64	0.00205	2477.64	0.00231	2477.64	0.04199	2477.64	0.04819	2477.64	0.05837
2478.12	0.04854	2478.12	0.02839	2478.12	0.00203	2478.12	0.00152	2478.12	0.00185	2478.12	0.00201	2478.12	0.00228	2478.12	0.04188	2478.12	0.04808	2478.12	0.05824
2478.6	0.04843	2478.6	0.02827	2478.6	0.00199	2478.6	0.00148	2478.6	0.00181	2478.6	0.00197	2478.6	0.00224	2478.6	0.04178	2478.6	0.04797	2478.6	0.05812
2479.09	0.04832	2479.09	0.02817	2479.09	0.00195	2479.09	0.00145	2479.09	0.00178	2479.09	0.00194	2479.09	0.00222	2479.09	0.04167	2479.09	0.04786	2479.09	0.05799
2479.57	0.04822	2479.57	0.02807	2479.57	0.00194	2479.57	0.00144	2479.57	0.00176	2479.57	0.00192	2479.57	0.0022	2479.57	0.04155	2479.57	0.04774	2479.57	0.05785
2480.05	0.04813	2480.05	0.02798	2480.05	0.00193	2480.05	0.00143	2480.05	0.00175	2480.05	0.00191	2480.05	0.00219	2480.05	0.04143	2480.05	0.04761	2480.05	0.0577
2480.53	0.04804	2480.53	0.02789	2480.53	0.00192	2480.53	0.00142	2480.53	0.00175	2480.53	0.00189	2480.53	0.00216	2480.53	0.04131	2480.53	0.04747	2480.53	0.05754
2481.01	0.04793	2481.01	0.02778	2481.01	0.00189	2481.01	0.00139	2481.01	0.00172	2481.01	0.00186	2481.01	0.00213	2481.01	0.04118	2481.01	0.04733	2481.01	0.05738
2481.5	0.0478	2481.5	0.02765	2481.5	0.00185	2481.5	0.00134	2481.5	0.00168	2481.5	0.00181	2481.5	0.00208	2481.5	0.04106	2481.5	0.0472	2481.5	0.05722
2481.98	0.04766	2481.98	0.02752	2481.98	0.0018	2481.98	0.00129	2481.98	0.00164	2481.98	0.00175	2481.98	0.00203	2481.98	0.04094	2481.98	0.04707	2481.98	0.05707
2482.46	0.04753	2482.46	0.0274	2482.46	0.00176	2482.46	0.00124	2482.46	0.00159	2482.46	0.0017	2482.46	0.00199	2482.46	0.04083	2482.46	0.04695	2482.46	0.05692
2482.94	0.04742	2482.94	0.02729	2482.94	0.00173	2482.94	0.00121	2482.94	0.00156	2482.94	0.00167	2482.94	0.00195	2482.94	0.04073	2482.94	0.04683	2482.94	0.05677
2483.42	0.04732	2483.42	0.0272	2483.42	0.00171	2483.42	0.00119	2483.42	0.00155	2483.42	0.00166	2483.42	0.00193	2483.42	0.04064	2483.42	0.0467	2483.42	0.05662
2483.91	0.04723	2483.91	0.02713	2483.91	0.00171	2483.91	0.00119	2483.91	0.00155	2483.91	0.00166	2483.91	0.00191	2483.91	0.04054	2483.91	0.04658	2483.91	0.05647
2484.39	0.04714	2484.39	0.02705	2484.39	0.00171	2484.39	0.00119	2484.39	0.00154	2484.39	0.00165	2484.39	0.00189	2484.39	0.04043	2484.39	0.04645	2484.39	0.05632
2484.87	0.04704	2484.87	0.02695	2484.87	0.00169	2484.87	0.00117	2484.87	0.00151	2484.87	0.00164	2484.87	0.00186	2484.87	0.04032	2484.87	0.04631	2484.87	0.05617
2485.35	0.04691	2485.35	0.02684	2485.35	0.00164	2485.35	0.00113	2485.35	0.00146	2485.35	0.0016	2485.35	0.00182	2485.35	0.04019	2485.35	0.04618	2485.35	0.05602
2485.84	0.04677	2485.84	0.02671	2485.84	0.00159	2485.84	0.00108	2485.84	0.0014	2485.84	0.00155	2485.84	0.00177	2485.84	0.04007	2485.84	0.04606	2485.84	0.05588
2486.32	0.04664	2486.32	0.02659	2486.32	0.00153	2486.32	0.00103	2486.32	0.00134	2486.32	0.00149	2486.32	0.00172	2486.32	0.03994	2486.32	0.04593	2486.32	0.05574
2486.8	0.04651	2486.8	0.02647	2486.8	0.00149	2486.8	0.000990421	2486.8	0.0013	2486.8	0.00145	2486.8	0.00169	2486.8	0.03982	2486.8	0.0458	2486.8	0.05559
2487.28	0.0464	2487.28	0.02637	2487.28	0.00147	2487.28	0.000971943	2487.28	0.00128	2487.28	0.00142	2487.28	0.00166	2487.28	0.0397	2487.28	0.04566	2487.28	0.05545
2487.76	0.04631	2487.76	0.02628	2487.76	0.00147	2487.76	0.000967413	2487.76	0.00127	2487.76	0.00141	2487.76	0.00165	2487.76	0.03958	2487.76	0.04551	2487.76	0.05529
2488.25	0.04621	2488.25	0.02618	2488.25	0.00147	2488.25	0.000963539	2488.25	0.00126	2488.25	0.00139	2488.25	0.00163	2488.25	0.03946	2488.25	0.04536	2488.25	0.05514
2488.73	0.0461	2488.73	0.02607	2488.73	0.00145	2488.73	0.00094673	2488.73	0.00124	2488.73	0.00137	2488.73	0.0016	2488.73	0.03933	2488.73	0.04521	2488.73	0.05498
2489.21	0.04598	2489.21	0.02595	2489.21	0.00142	2489.21	0.000911564	2489.21	0.0012	2489.21	0.00132	2489.21	0.00156	2489.21	0.0392	2489.21	0.04507	2489.21	0.05484
2489.69	0.04584	2489.69	0.02581	2489.69	0.00137	2489.69	0.000862688	2489.69	0.00116	2489.69	0.00127	2489.69	0.00151	2489.69	0.03908	2489.69	0.04493	2489.69	0.0547
2490.17	0.04571	2490.17	0.02567	2490.17	0.00133	2490.17	0.000811815	2490.17	0.00111	2490.17	0.00122	2490.17	0.00147	2490.17	0.03895	2490.17	0.0448	2490.17	0.05457
2490.66	0.04558	2490.66	0.02554	2490.66	0.00128	2490.66	0.000770271	2490.66	0.00108	2490.66	0.00118	2490.66	0.00143	2490.66	0.03883	2490.66	0.04467	2490.66	0.05443
2491.14	0.04547	2491.14	0.02542	2491.14	0.00126	2491.14	0.000742704	2491.14	0.00105	2491.14	0.00116	2491.14	0.0014	2491.14	0.0387	2491.14	0.04454	2491.14	0.05429
2491.62	0.04536	2491.62	0.02532	2491.62	0.00123	2491.62	0.000723779	2491.62	0.00104	2491.62	0.00114	2491.62	0.00138	2491.62	0.03858	2491.62	0.0444	2491.62	0.05414
2492.1	0.04525	2492.1	0.02521	2492.1	0.00121	2492.1	0.000701189	2492.1	0.00101	2492.1	0.00112	2492.1	0.00135	2492.1	0.03845	2492.1	0.04426	2492.1	0.05398
2492.58	0.04513	2492.58	0.02509	2492.58	0.00117	2492.58	0.000663817	2492.58	0.000976801	2492.58	0.00108	2492.58	0.00131	2492.58	0.03832	2492.58	0.04411	2492.58	0.05381
2493.07	0.04499	2493.07	0.02495	2493.07	0.0011	2493.07	0.000608116	2493.07	0.000921369	2493.07	0.00102	2493.07	0.00126	2493.07	0.03818	2493.07	0.04396	2493.07	0.05365
2493.55	0.04484	2493.55	0.0248	2493.55	0.00103	2493.55	0.000539988	2493.55	0.000854284	2493.55	0.000956118	2493.55	0.0012	2493.55	0.03805	2493.55	0.04381	2493.55	0.05349
2494.03	0.04469	2494.03	0.02465	2494.03	0.000960857	2494.03	0.000472814	2494.03	0.000788152	2494.03	0.000887156	2494.03	0.00114	2494.03	0.03791	2494.03	0.04366	2494.03	0.05333
2494.51	0.04455	2494.51	0.02451	2494.51	0.000903517	2494.51	0.000419021	2494.51	0.000733733	2494.51	0.000830054	2494.51	0.00109	2494.51	0.03778	2494.51	0.04351	2494.51	0.05316
2494.99	0.04443	2494.99	0.02439	2494.99	0.000865012	2494.99	0.000383407	2494.99	0.000695348	2494.99	0.000789642	2494.99	0.00105	2494.99	0.03765	2494.99	0.04335	2494.99	0.05298
2495.48	0.04431	2495.48	0.02428	2495.48	0.000839949	2495.48	0.000361144	2495.48	0.000667691	2495.48	0.000761658	2495.48	0.00102	2495.48	0.03751	2495.48	0.04319	2495.48	0.05281
2495.96	0.04419	2495.96	0.02417	2495.96	0.0008156	2495.96	0.000340343	2495.96	0.00063929	2495.96	0.000735164	2495.96	0.000980526	2495.96	0.03736	2495.96	0.04303	2495.96	0.05263
2496.44	0.04407	2496.44	0.02405	2496.44	0.00078097	2496.44	0.00030908	2496.44	0.000600815	2496.44	0.000699937	2496.44	0.000936583	2496.44	0.03722	2496.44	0.04287	2496.44	0.05245
2496.92	0.04393	2496.92	0.02392	2496.92	0.000731826	2496.92	0.000263214	2496.92	0.000549197	2496.92	0.000652403	2496.92	0.000885323	2496.92	0.03707	2496.92	0.04272	2496.92	0.05229
2497.41	0.04378	2497.41	0.02379	2497.41	0.000673711	2497.41	0.000207573	2497.41	0.000490695	2497.41	0.000597268	2497.41	0.000831187	2497.41	0.03693	2497.41	0.04257	2497.41	0.05213
2497.89	0.04363	2497.89	0.02366	2497.89	0.000618726	2497.89	0.000153691	2497.89	0.000436902	2497.89	0.000544757	2497.89	0.000781775	2497.89	0.03679	2497.89	0.04243	2497.89	0.05199
2498.37	0.04349	2498.37	0.02353	2498.37	0.00057739	2498.37	0.000111133	2498.37	0.000396729	2498.37	0.000503242	2498.37	0.000742361	2498.37	0.03666	2498.37	0.04229	2498.37	0.05184
2498.85	0.04337	2498.85	0.02343	2498.85	0.000552297	2498.85	8.34763e-05	2498.85	0.000371993	2498.85	0.000474662	2498.85	0.000712633	2498.85	0.03653	2498.85	0.04214	2498.85	0.05169
2499.33	0.04324	2499.33	0.02332	2499.33	0.000536114	2499.33	6.38366e-05	2499.33	0.000354618	2499.33	0.000451416	2499.33	0.000685811	2499.33	0.03639	2499.33	0.04198	2499.33	0.05153
2499.82	0.04312	2499.82	0.02321	2499.82	0.000515312	2499.82	3.96371e-05	2499.82	0.00033176	2499.82	0.000421763	2499.82	0.000653088	2499.82	0.03626	2499.82	0.04181	2499.82	0.05137
2500.3	0.04297	2500.3	0.02308	2500.3	0.000477552	2500.3	0	2500.3	0.000292808	2500.3	0.000375628	2500.3	0.000607297	2500.3	0.03611	2500.3	0.04164	2500.3	0.0512

## Sheet: Figure 6b
Wavenumber	Absorbance	Wavenumber	Absorbance	Wavenumber	Absorbance	Wavenumber	Absorbance	Wavenumber	Absorbance	Wavenumber	Absorbance	Wavenumber	Absorbance	Wavenumber	Absorbance	Wavenumber	Absorbance	Wavenumber	Absorbance
2123.76	0	2123.76	1.61715e-05	2123.76	0.00034003	2123.76	0.000562476	2123.76	0.000971466	2123.76	0.00108	2123.76	0.00117	2123.76	2.4906e-05	2123.76	3.66867e-05	2123.76	3.8913e-05
2124.24	0.00013591	2124.24	0.000158329	2124.24	0.000431196	2124.24	0.000645	2124.24	0.00105	2124.24	0.00115	2124.24	0.00123	2124.24	0.000162418	2124.24	0.000196077	2124.24	0.000213253
2124.72	0.000256546	2124.72	0.000286114	2124.72	0.000512128	2124.72	0.000719728	2124.72	0.00111	2124.72	0.00121	2124.72	0.00129	2124.72	0.000285956	2124.72	0.000341613	2124.72	0.000375728
2125.21	0.000363313	2125.21	0.000403505	2125.21	0.000586118	2125.21	0.000790948	2125.21	0.00117	2125.21	0.00127	2125.21	0.00135	2125.21	0.000398124	2125.21	0.00047715	2125.21	0.000531407
2125.69	0.000463234	2125.69	0.000519533	2125.69	0.000659939	2125.69	0.000864615	2125.69	0.00124	2125.69	0.00132	2125.69	0.0014	2125.69	0.000506571	2125.69	0.000611555	2125.69	0.000688846
2126.17	0.000564603	2126.17	0.000642482	2126.17	0.000739747	2126.17	0.000945726	2126.17	0.0013	2126.17	0.00139	2126.17	0.00146	2126.17	0.000619958	2126.17	0.000753306	2126.17	0.000854558
2126.65	0.00067164	2126.65	0.000775214	2126.65	0.00082718	2126.65	0.00103	2126.65	0.00137	2126.65	0.00145	2126.65	0.00152	2126.65	0.00074179	2126.65	0.000905599	2126.65	0.00103
2127.13	0.000783635	2127.13	0.000913944	2127.13	0.000918984	2127.13	0.00113	2127.13	0.00144	2127.13	0.00152	2127.13	0.00159	2127.13	0.000870055	2127.13	0.00107	2127.13	0.00121
2127.62	0.000895038	2127.62	0.00105	2127.62	0.00101	2127.62	0.00122	2127.62	0.00151	2127.62	0.00158	2127.62	0.00165	2127.62	0.000998011	2127.62	0.00122	2127.62	0.00138
2128.1	0.000999844	2128.1	0.00118	2128.1	0.00109	2128.1	0.0013	2128.1	0.00158	2128.1	0.00164	2128.1	0.00171	2128.1	0.00112	2128.1	0.00137	2128.1	0.00154
2128.58	0.0011	2128.58	0.00129	2128.58	0.00117	2128.58	0.00137	2128.58	0.00164	2128.58	0.0017	2128.58	0.00176	2128.58	0.00123	2128.58	0.00151	2128.58	0.00169
2129.06	0.00119	2129.06	0.0014	2129.06	0.00124	2129.06	0.00144	2129.06	0.0017	2129.06	0.00175	2129.06	0.00181	2129.06	0.00133	2129.06	0.00164	2129.06	0.00183
2129.55	0.00128	2129.55	0.00151	2129.55	0.00131	2129.55	0.00152	2129.55	0.00176	2129.55	0.0018	2129.55	0.00186	2129.55	0.00144	2129.55	0.00177	2129.55	0.00197
2130.03	0.00138	2130.03	0.00163	2130.03	0.00139	2130.03	0.00159	2130.03	0.00183	2130.03	0.00186	2130.03	0.00192	2130.03	0.00155	2130.03	0.00191	2130.03	0.00212
2130.51	0.00149	2130.51	0.00177	2130.51	0.00148	2130.51	0.00168	2130.51	0.00189	2130.51	0.00192	2130.51	0.00197	2130.51	0.00167	2130.51	0.00205	2130.51	0.00229
2130.99	0.0016	2130.99	0.00191	2130.99	0.00158	2130.99	0.00177	2130.99	0.00196	2130.99	0.00198	2130.99	0.00203	2130.99	0.00179	2130.99	0.0022	2130.99	0.00246
2131.47	0.00172	2131.47	0.00204	2131.47	0.00167	2131.47	0.00185	2131.47	0.00202	2131.47	0.00204	2131.47	0.00208	2131.47	0.00191	2131.47	0.00234	2131.47	0.00264
2131.95	0.00183	2131.95	0.00217	2131.95	0.00175	2131.95	0.00193	2131.95	0.00208	2131.95	0.00209	2131.95	0.00212	2131.95	0.00202	2131.95	0.00247	2131.95	0.0028
2132.44	0.00192	2132.44	0.00227	2132.44	0.00183	2132.44	0.002	2132.44	0.00212	2132.44	0.00214	2132.44	0.00216	2132.44	0.00212	2132.44	0.00259	2132.44	0.00294
2132.92	0.002	2132.92	0.00237	2132.92	0.00189	2132.92	0.00206	2132.92	0.00216	2132.92	0.00218	2132.92	0.00219	2132.92	0.0022	2132.92	0.0027	2132.92	0.00307
2133.4	0.00208	2133.4	0.00247	2133.4	0.00196	2133.4	0.00212	2133.4	0.0022	2133.4	0.00222	2133.4	0.00223	2133.4	0.00229	2133.4	0.00282	2133.4	0.0032
2133.88	0.00217	2133.88	0.00257	2133.88	0.00203	2133.88	0.00219	2133.88	0.00225	2133.88	0.00227	2133.88	0.00227	2133.88	0.00239	2133.88	0.00294	2133.88	0.00334
2134.37	0.00228	2134.37	0.00269	2134.37	0.00211	2134.37	0.00227	2134.37	0.0023	2134.37	0.00232	2134.37	0.00232	2134.37	0.00251	2134.37	0.00308	2134.37	0.0035
2134.85	0.00239	2134.85	0.00282	2134.85	0.0022	2134.85	0.00235	2134.85	0.00237	2134.85	0.00237	2134.85	0.00237	2134.85	0.00264	2134.85	0.00323	2134.85	0.00366
2135.33	0.00252	2135.33	0.00296	2135.33	0.00228	2135.33	0.00244	2135.33	0.00244	2135.33	0.00243	2135.33	0.00243	2135.33	0.00278	2135.33	0.00339	2135.33	0.00383
2135.81	0.00263	2135.81	0.00308	2135.81	0.00236	2135.81	0.00251	2135.81	0.00251	2135.81	0.00248	2135.81	0.00248	2135.81	0.0029	2135.81	0.00353	2135.81	0.00398
2136.29	0.00274	2136.29	0.00319	2136.29	0.00243	2136.29	0.00258	2136.29	0.00257	2136.29	0.00252	2136.29	0.00252	2136.29	0.00302	2136.29	0.00367	2136.29	0.00413
2136.78	0.00283	2136.78	0.00329	2136.78	0.00249	2136.78	0.00263	2136.78	0.00262	2136.78	0.00256	2136.78	0.00256	2136.78	0.00311	2136.78	0.00378	2136.78	0.00425
2137.26	0.00291	2137.26	0.00338	2137.26	0.00254	2137.26	0.00268	2137.26	0.00266	2137.26	0.00259	2137.26	0.00259	2137.26	0.00319	2137.26	0.00389	2137.26	0.00437
2137.74	0.00299	2137.74	0.00348	2137.74	0.0026	2137.74	0.00273	2137.74	0.00271	2137.74	0.00262	2137.74	0.00263	2137.74	0.00327	2137.74	0.00399	2137.74	0.00449
2138.22	0.00307	2138.22	0.00358	2138.22	0.00265	2138.22	0.00279	2138.22	0.00275	2138.22	0.00266	2138.22	0.00266	2138.22	0.00336	2138.22	0.0041	2138.22	0.00462
2138.7	0.00315	2138.7	0.00368	2138.7	0.00271	2138.7	0.00284	2138.7	0.0028	2138.7	0.0027	2138.7	0.00269	2138.7	0.00344	2138.7	0.00421	2138.7	0.00475
2139.19	0.00323	2139.19	0.00378	2139.19	0.00277	2139.19	0.0029	2139.19	0.00285	2139.19	0.00274	2139.19	0.00273	2139.19	0.00353	2139.19	0.00432	2139.19	0.00488
2139.67	0.00331	2139.67	0.00387	2139.67	0.00283	2139.67	0.00295	2139.67	0.00289	2139.67	0.00278	2139.67	0.00276	2139.67	0.00362	2139.67	0.00443	2139.67	0.00501
2140.15	0.00337	2140.15	0.00395	2140.15	0.00289	2140.15	0.003	2140.15	0.00293	2140.15	0.00282	2140.15	0.00279	2140.15	0.0037	2140.15	0.00453	2140.15	0.00513
2140.63	0.00343	2140.63	0.00402	2140.63	0.00294	2140.63	0.00305	2140.63	0.00297	2140.63	0.00286	2140.63	0.00282	2140.63	0.00378	2140.63	0.00463	2140.63	0.00524
2141.12	0.0035	2141.12	0.0041	2141.12	0.00299	2141.12	0.00309	2141.12	0.00301	2141.12	0.0029	2141.12	0.00286	2141.12	0.00386	2141.12	0.00472	2141.12	0.00536
2141.6	0.00356	2141.6	0.00418	2141.6	0.00305	2141.6	0.00314	2141.6	0.00304	2141.6	0.00293	2141.6	0.00289	2141.6	0.00393	2141.6	0.00482	2141.6	0.00548
2142.08	0.00364	2142.08	0.00426	2142.08	0.00311	2142.08	0.0032	2142.08	0.00308	2142.08	0.00297	2142.08	0.00292	2142.08	0.00402	2142.08	0.00492	2142.08	0.0056
2142.56	0.00372	2142.56	0.00435	2142.56	0.00317	2142.56	0.00325	2142.56	0.00312	2142.56	0.003	2142.56	0.00295	2142.56	0.0041	2142.56	0.00502	2142.56	0.00572
2143.04	0.0038	2143.04	0.00444	2143.04	0.00322	2143.04	0.00331	2143.04	0.00315	2143.04	0.00303	2143.04	0.00298	2143.04	0.00418	2143.04	0.00513	2143.04	0.00585
2143.53	0.00388	2143.53	0.00452	2143.53	0.00327	2143.53	0.00335	2143.53	0.00318	2143.53	0.00306	2143.53	0.003	2143.53	0.00426	2143.53	0.00523	2143.53	0.00596
2144.01	0.00395	2144.01	0.00459	2144.01	0.00332	2144.01	0.0034	2144.01	0.00321	2144.01	0.00309	2144.01	0.00303	2144.01	0.00433	2144.01	0.00533	2144.01	0.00608
2144.49	0.00402	2144.49	0.00466	2144.49	0.00336	2144.49	0.00344	2144.49	0.00324	2144.49	0.00311	2144.49	0.00305	2144.49	0.0044	2144.49	0.00543	2144.49	0.00619
2144.97	0.00409	2144.97	0.00474	2144.97	0.00341	2144.97	0.00348	2144.97	0.00328	2144.97	0.00314	2144.97	0.00308	2144.97	0.00448	2144.97	0.00553	2144.97	0.0063
2145.45	0.00417	2145.45	0.00482	2145.45	0.00346	2145.45	0.00354	2145.45	0.00332	2145.45	0.00318	2145.45	0.00312	2145.45	0.00456	2145.45	0.00564	2145.45	0.00643
2145.94	0.00425	2145.94	0.00492	2145.94	0.00352	2145.94	0.0036	2145.94	0.00336	2145.94	0.00322	2145.94	0.00316	2145.94	0.00465	2145.94	0.00576	2145.94	0.00656
2146.42	0.00433	2146.42	0.00501	2146.42	0.00359	2146.42	0.00366	2146.42	0.00341	2146.42	0.00326	2146.42	0.0032	2146.42	0.00475	2146.42	0.00588	2146.42	0.00669
2146.9	0.00441	2146.9	0.0051	2146.9	0.00365	2146.9	0.00371	2146.9	0.00345	2146.9	0.0033	2146.9	0.00323	2146.9	0.00484	2146.9	0.006	2146.9	0.00681
2147.38	0.00448	2147.38	0.00518	2147.38	0.0037	2147.38	0.00376	2147.38	0.00348	2147.38	0.00333	2147.38	0.00326	2147.38	0.00492	2147.38	0.0061	2147.38	0.00693
2147.86	0.00453	2147.86	0.00524	2147.86	0.00374	2147.86	0.0038	2147.86	0.00351	2147.86	0.00336	2147.86	0.00328	2147.86	0.00498	2147.86	0.00619	2147.86	0.00703
2148.35	0.00458	2148.35	0.0053	2148.35	0.00378	2148.35	0.00383	2148.35	0.00353	2148.35	0.00339	2148.35	0.0033	2148.35	0.00504	2148.35	0.00627	2148.35	0.00712
2148.83	0.00463	2148.83	0.00536	2148.83	0.00381	2148.83	0.00386	2148.83	0.00356	2148.83	0.00342	2148.83	0.00332	2148.83	0.0051	2148.83	0.00634	2148.83	0.00721
2149.31	0.00469	2149.31	0.00542	2149.31	0.00385	2149.31	0.00391	2149.31	0.00358	2149.31	0.00345	2149.31	0.00335	2149.31	0.00516	2149.31	0.00642	2149.31	0.00731
2149.79	0.00476	2149.79	0.0055	2149.79	0.0039	2149.79	0.00396	2149.79	0.00362	2149.79	0.00348	2149.79	0.00338	2149.79	0.00523	2149.79	0.00651	2149.79	0.00742
2150.28	0.00483	2150.28	0.00559	2150.28	0.00395	2150.28	0.00401	2150.28	0.00365	2150.28	0.00351	2150.28	0.00341	2150.28	0.00532	2150.28	0.0066	2150.28	0.00753
2150.76	0.00491	2150.76	0.00567	2150.76	0.00399	2150.76	0.00406	2150.76	0.00369	2150.76	0.00355	2150.76	0.00344	2150.76	0.0054	2150.76	0.00669	2150.76	0.00764
2151.24	0.00497	2151.24	0.00574	2151.24	0.00403	2151.24	0.0041	2151.24	0.00372	2151.24	0.00357	2151.24	0.00347	2151.24	0.00547	2151.24	0.00677	2151.24	0.00774
2151.72	0.00503	2151.72	0.0058	2151.72	0.00407	2151.72	0.00413	2151.72	0.00375	2151.72	0.00359	2151.72	0.00349	2151.72	0.00553	2151.72	0.00685	2151.72	0.00783
2152.2	0.00508	2152.2	0.00584	2152.2	0.0041	2152.2	0.00416	2152.2	0.00377	2152.2	0.00361	2152.2	0.0035	2152.2	0.00559	2152.2	0.00692	2152.2	0.00791
2152.69	0.00512	2152.69	0.00589	2152.69	0.00413	2152.69	0.00418	2152.69	0.00379	2152.69	0.00362	2152.69	0.00351	2152.69	0.00563	2152.69	0.00699	2152.69	0.00799
2153.17	0.00517	2153.17	0.00595	2153.17	0.00416	2153.17	0.00421	2153.17	0.00381	2153.17	0.00363	2153.17	0.00352	2153.17	0.00568	2153.17	0.00706	2153.17	0.00808
2153.65	0.00522	2153.65	0.00601	2153.65	0.00419	2153.65	0.00424	2153.65	0.00383	2153.65	0.00364	2153.65	0.00354	2153.65	0.00573	2153.65	0.00714	2153.65	0.00817
2154.13	0.00528	2154.13	0.00608	2154.13	0.00423	2154.13	0.00428	2154.13	0.00386	2154.13	0.00366	2154.13	0.00355	2154.13	0.00578	2154.13	0.00723	2154.13	0.00826
2154.61	0.00533	2154.61	0.00614	2154.61	0.00427	2154.61	0.00431	2154.61	0.00388	2154.61	0.00368	2154.61	0.00356	2154.61	0.00584	2154.61	0.00731	2154.61	0.00836
2155.1	0.00538	2155.1	0.0062	2155.1	0.0043	2155.1	0.00434	2155.1	0.00389	2155.1	0.00369	2155.1	0.00357	2155.1	0.00589	2155.1	0.00738	2155.1	0.00845
2155.58	0.00543	2155.58	0.00625	2155.58	0.00432	2155.58	0.00436	2155.58	0.00391	2155.58	0.0037	2155.58	0.00358	2155.58	0.00593	2155.58	0.00744	2155.58	0.00853
2156.06	0.00546	2156.06	0.00629	2156.06	0.00435	2156.06	0.00438	2156.06	0.00392	2156.06	0.00371	2156.06	0.00359	2156.06	0.00597	2156.06	0.0075	2156.06	0.00861
2156.54	0.0055	2156.54	0.00633	2156.54	0.00437	2156.54	0.0044	2156.54	0.00393	2156.54	0.00372	2156.54	0.0036	2156.54	0.00602	2156.54	0.00756	2156.54	0.00868
2157.03	0.00554	2157.03	0.00638	2157.03	0.0044	2157.03	0.00443	2157.03	0.00395	2157.03	0.00374	2157.03	0.00362	2157.03	0.00606	2157.03	0.00763	2157.03	0.00876
2157.51	0.00558	2157.51	0.00644	2157.51	0.00443	2157.51	0.00446	2157.51	0.00398	2157.51	0.00375	2157.51	0.00363	2157.51	0.00612	2157.51	0.00771	2157.51	0.00884
2157.99	0.00563	2157.99	0.0065	2157.99	0.00447	2157.99	0.00449	2157.99	0.004	2157.99	0.00377	2157.99	0.00364	2157.99	0.00617	2157.99	0.00778	2157.99	0.00892
2158.47	0.00567	2158.47	0.00656	2158.47	0.0045	2158.47	0.00452	2158.47	0.00403	2158.47	0.00379	2158.47	0.00366	2158.47	0.00623	2158.47	0.00786	2158.47	0.009
2158.95	0.00571	2158.95	0.00661	2158.95	0.00453	2158.95	0.00454	2158.95	0.00404	2158.95	0.0038	2158.95	0.00366	2158.95	0.00627	2158.95	0.00792	2158.95	0.00906
2159.44	0.00574	2159.44	0.00665	2159.44	0.00455	2159.44	0.00456	2159.44	0.00406	2159.44	0.00381	2159.44	0.00367	2159.44	0.00631	2159.44	0.00798	2159.44	0.00912
2159.92	0.00577	2159.92	0.00668	2159.92	0.00456	2159.92	0.00457	2159.92	0.00407	2159.92	0.00381	2159.92	0.00367	2159.92	0.00634	2159.92	0.00803	2159.92	0.00918
2160.4	0.00579	2160.4	0.00671	2160.4	0.00458	2160.4	0.00459	2160.4	0.00408	2160.4	0.00382	2160.4	0.00367	2160.4	0.00637	2160.4	0.00808	2160.4	0.00924
2160.88	0.00582	2160.88	0.00675	2160.88	0.00459	2160.88	0.00461	2160.88	0.00409	2160.88	0.00383	2160.88	0.00368	2160.88	0.00641	2160.88	0.00814	2160.88	0.0093
2161.36	0.00586	2161.36	0.0068	2161.36	0.00462	2161.36	0.00463	2161.36	0.0041	2161.36	0.00384	2161.36	0.00369	2161.36	0.00646	2161.36	0.0082	2161.36	0.00938
2161.85	0.00591	2161.85	0.00685	2161.85	0.00464	2161.85	0.00465	2161.85	0.00411	2161.85	0.00386	2161.85	0.00369	2161.85	0.00651	2161.85	0.00827	2161.85	0.00947
2162.33	0.00595	2162.33	0.0069	2162.33	0.00465	2162.33	0.00467	2162.33	0.00412	2162.33	0.00387	2162.33	0.0037	2162.33	0.00656	2162.33	0.00833	2162.33	0.00954
2162.81	0.00598	2162.81	0.00693	2162.81	0.00466	2162.81	0.00468	2162.81	0.00412	2162.81	0.00387	2162.81	0.0037	2162.81	0.0066	2162.81	0.00838	2162.81	0.00961
2163.29	0.006	2163.29	0.00695	2163.29	0.00466	2163.29	0.00468	2163.29	0.00411	2163.29	0.00387	2163.29	0.00369	2163.29	0.00663	2163.29	0.00842	2163.29	0.00967
2163.78	0.00602	2163.78	0.00696	2163.78	0.00466	2163.78	0.00467	2163.78	0.0041	2163.78	0.00387	2163.78	0.00368	2163.78	0.00664	2163.78	0.00845	2163.78	0.00972
2164.26	0.00603	2164.26	0.00698	2164.26	0.00466	2164.26	0.00467	2164.26	0.00409	2164.26	0.00386	2164.26	0.00367	2164.26	0.00666	2164.26	0.00848	2164.26	0.00976
2164.74	0.00604	2164.74	0.007	2164.74	0.00466	2164.74	0.00467	2164.74	0.00408	2164.74	0.00386	2164.74	0.00366	2164.74	0.00668	2164.74	0.00851	2164.74	0.00981
2165.22	0.00607	2165.22	0.00703	2165.22	0.00467	2165.22	0.00469	2165.22	0.00408	2165.22	0.00386	2165.22	0.00366	2165.22	0.0067	2165.22	0.00855	2165.22	0.00987
2165.7	0.0061	2165.7	0.00707	2165.7	0.00469	2165.7	0.0047	2165.7	0.00409	2165.7	0.00386	2165.7	0.00367	2165.7	0.00674	2165.7	0.0086	2165.7	0.00994
2166.19	0.00613	2166.19	0.0071	2166.19	0.0047	2166.19	0.00472	2166.19	0.00409	2166.19	0.00386	2166.19	0.00367	2166.19	0.00677	2166.19	0.00865	2166.19	0.01
2166.67	0.00616	2166.67	0.00712	2166.67	0.00472	2166.67	0.00473	2166.67	0.00409	2166.67	0.00386	2166.67	0.00367	2166.67	0.0068	2166.67	0.0087	2166.67	0.01005
2167.15	0.00618	2167.15	0.00713	2167.15	0.00472	2167.15	0.00473	2167.15	0.00409	2167.15	0.00386	2167.15	0.00366	2167.15	0.00683	2167.15	0.00874	2167.15	0.01009
2167.63	0.00619	2167.63	0.00714	2167.63	0.00473	2167.63	0.00473	2167.63	0.00409	2167.63	0.00385	2167.63	0.00365	2167.63	0.00684	2167.63	0.00878	2167.63	0.01013
2168.11	0.0062	2168.11	0.00714	2168.11	0.00473	2168.11	0.00472	2168.11	0.00409	2168.11	0.00383	2168.11	0.00363	2168.11	0.00686	2168.11	0.00882	2168.11	0.01016
2168.6	0.00621	2168.6	0.00715	2168.6	0.00473	2168.6	0.00472	2168.6	0.00408	2168.6	0.00382	2168.6	0.00362	2168.6	0.00688	2168.6	0.00885	2168.6	0.0102
2169.08	0.00623	2169.08	0.00717	2169.08	0.00475	2169.08	0.00472	2169.08	0.00409	2169.08	0.00382	2169.08	0.00361	2169.08	0.00691	2169.08	0.0089	2169.08	0.01024
2169.56	0.00626	2169.56	0.00721	2169.56	0.00476	2169.56	0.00473	2169.56	0.00409	2169.56	0.00382	2169.56	0.00361	2169.56	0.00694	2169.56	0.00894	2169.56	0.0103
2170.04	0.00629	2170.04	0.00724	2170.04	0.00478	2170.04	0.00474	2170.04	0.0041	2170.04	0.00382	2170.04	0.0036	2170.04	0.00698	2170.04	0.00899	2170.04	0.01035
2170.53	0.00632	2170.53	0.00728	2170.53	0.0048	2170.53	0.00475	2170.53	0.00411	2170.53	0.00382	2170.53	0.0036	2170.53	0.00701	2170.53	0.00903	2170.53	0.01041
2171.01	0.00634	2171.01	0.00731	2171.01	0.00481	2171.01	0.00476	2171.01	0.00412	2171.01	0.00382	2171.01	0.0036	2171.01	0.00704	2171.01	0.00907	2171.01	0.01046
2171.49	0.00636	2171.49	0.00734	2171.49	0.00483	2171.49	0.00477	2171.49	0.00412	2171.49	0.00383	2171.49	0.0036	2171.49	0.00706	2171.49	0.00911	2171.49	0.01052
2171.97	0.00639	2171.97	0.00737	2171.97	0.00485	2171.97	0.00479	2171.97	0.00413	2171.97	0.00383	2171.97	0.0036	2171.97	0.00709	2171.97	0.00916	2171.97	0.01058
2172.45	0.00642	2172.45	0.00741	2172.45	0.00487	2172.45	0.00481	2172.45	0.00414	2172.45	0.00385	2172.45	0.00362	2172.45	0.00713	2172.45	0.00921	2172.45	0.01065
2172.94	0.00646	2172.94	0.00746	2172.94	0.0049	2172.94	0.00484	2172.94	0.00415	2172.94	0.00386	2172.94	0.00364	2172.94	0.00718	2172.94	0.00928	2172.94	0.01073
2173.42	0.00651	2173.42	0.00752	2173.42	0.00494	2173.42	0.00487	2173.42	0.00417	2173.42	0.00388	2173.42	0.00366	2173.42	0.00723	2173.42	0.00935	2173.42	0.01082
2173.9	0.00656	2173.9	0.00758	2173.9	0.00497	2173.9	0.0049	2173.9	0.00419	2173.9	0.00389	2173.9	0.00368	2173.9	0.00728	2173.9	0.00943	2173.9	0.01091
2174.38	0.00661	2174.38	0.00763	2174.38	0.00499	2174.38	0.00492	2174.38	0.0042	2174.38	0.00391	2174.38	0.00369	2174.38	0.00734	2174.38	0.00949	2174.38	0.01099
2174.86	0.00665	2174.86	0.00767	2174.86	0.00501	2174.86	0.00494	2174.86	0.00422	2174.86	0.00391	2174.86	0.0037	2174.86	0.00738	2174.86	0.00955	2174.86	0.01106
2175.35	0.00668	2175.35	0.0077	2175.35	0.00503	2175.35	0.00495	2175.35	0.00423	2175.35	0.00392	2175.35	0.0037	2175.35	0.00742	2175.35	0.0096	2175.35	0.01112
2175.83	0.00671	2175.83	0.00773	2175.83	0.00505	2175.83	0.00496	2175.83	0.00424	2175.83	0.00392	2175.83	0.00371	2175.83	0.00746	2175.83	0.00964	2175.83	0.01118
2176.31	0.00674	2176.31	0.00776	2176.31	0.00506	2176.31	0.00497	2176.31	0.00426	2176.31	0.00393	2176.31	0.00371	2176.31	0.0075	2176.31	0.00969	2176.31	0.01124
2176.79	0.00678	2176.79	0.00781	2176.79	0.00509	2176.79	0.00499	2176.79	0.00427	2176.79	0.00393	2176.79	0.00371	2176.79	0.00754	2176.79	0.00975	2176.79	0.01131
2177.28	0.00682	2177.28	0.00785	2177.28	0.00511	2177.28	0.00501	2177.28	0.00429	2177.28	0.00394	2177.28	0.00372	2177.28	0.00759	2177.28	0.00981	2177.28	0.01138
2177.76	0.00686	2177.76	0.00789	2177.76	0.00514	2177.76	0.00504	2177.76	0.00431	2177.76	0.00395	2177.76	0.00373	2177.76	0.00764	2177.76	0.00987	2177.76	0.01144
2178.24	0.0069	2178.24	0.00793	2178.24	0.00515	2178.24	0.00505	2178.24	0.00431	2178.24	0.00396	2178.24	0.00374	2178.24	0.00768	2178.24	0.00992	2178.24	0.0115
2178.72	0.00693	2178.72	0.00795	2178.72	0.00517	2178.72	0.00506	2178.72	0.00432	2178.72	0.00396	2178.72	0.00374	2178.72	0.0077	2178.72	0.00997	2178.72	0.01155
2179.2	0.00695	2179.2	0.00796	2179.2	0.00518	2179.2	0.00506	2179.2	0.00431	2179.2	0.00395	2179.2	0.00374	2179.2	0.00771	2179.2	0.01	2179.2	0.0116
2179.69	0.00697	2179.69	0.00798	2179.69	0.00519	2179.69	0.00507	2179.69	0.00431	2179.69	0.00395	2179.69	0.00374	2179.69	0.00773	2179.69	0.01004	2179.69	0.01165
2180.17	0.00699	2180.17	0.008	2180.17	0.0052	2180.17	0.00508	2180.17	0.00431	2180.17	0.00395	2180.17	0.00374	2180.17	0.00774	2180.17	0.01008	2180.17	0.0117
2180.65	0.00702	2180.65	0.00802	2180.65	0.00522	2180.65	0.0051	2180.65	0.00431	2180.65	0.00394	2180.65	0.00373	2180.65	0.00776	2180.65	0.01012	2180.65	0.01176
2181.13	0.00704	2181.13	0.00805	2181.13	0.00525	2181.13	0.00512	2181.13	0.00431	2181.13	0.00394	2181.13	0.00373	2181.13	0.00778	2181.13	0.01017	2181.13	0.01183
2181.61	0.00706	2181.61	0.00808	2181.61	0.00527	2181.61	0.00513	2181.61	0.00431	2181.61	0.00394	2181.61	0.00373	2181.61	0.00781	2181.61	0.01021	2181.61	0.01189
2182.1	0.00707	2182.1	0.0081	2182.1	0.00528	2182.1	0.00513	2182.1	0.00431	2182.1	0.00394	2182.1	0.00372	2182.1	0.00783	2182.1	0.01024	2182.1	0.01193
2182.58	0.00707	2182.58	0.00811	2182.58	0.00529	2182.58	0.00513	2182.58	0.0043	2182.58	0.00393	2182.58	0.00371	2182.58	0.00784	2182.58	0.01027	2182.58	0.01196
2183.06	0.00707	2183.06	0.00811	2183.06	0.00528	2183.06	0.00512	2183.06	0.00429	2183.06	0.00391	2183.06	0.0037	2183.06	0.00784	2183.06	0.01029	2183.06	0.01198
2183.54	0.00706	2183.54	0.00811	2183.54	0.00527	2183.54	0.00511	2183.54	0.00428	2183.54	0.0039	2183.54	0.00369	2183.54	0.00785	2183.54	0.0103	2183.54	0.01199
2184.03	0.00705	2184.03	0.00811	2184.03	0.00526	2184.03	0.0051	2184.03	0.00427	2184.03	0.00388	2184.03	0.00368	2184.03	0.00785	2184.03	0.01032	2184.03	0.01201
2184.51	0.00705	2184.51	0.00811	2184.51	0.00524	2184.51	0.00509	2184.51	0.00427	2184.51	0.00387	2184.51	0.00367	2184.51	0.00787	2184.51	0.01034	2184.51	0.01203
2184.99	0.00705	2184.99	0.00812	2184.99	0.00523	2184.99	0.00508	2184.99	0.00426	2184.99	0.00385	2184.99	0.00365	2184.99	0.00788	2184.99	0.01036	2184.99	0.01205
2185.47	0.00705	2185.47	0.00812	2185.47	0.00522	2185.47	0.00507	2185.47	0.00424	2185.47	0.00384	2185.47	0.00362	2185.47	0.00788	2185.47	0.01038	2185.47	0.01207
2185.95	0.00704	2185.95	0.00812	2185.95	0.00519	2185.95	0.00505	2185.95	0.00422	2185.95	0.00381	2185.95	0.00359	2185.95	0.00788	2185.95	0.01038	2185.95	0.01208
2186.44	0.00703	2186.44	0.0081	2186.44	0.00517	2186.44	0.00503	2186.44	0.00419	2186.44	0.00378	2186.44	0.00355	2186.44	0.00787	2186.44	0.01038	2186.44	0.01208
2186.92	0.007	2186.92	0.00808	2186.92	0.00513	2186.92	0.00499	2186.92	0.00416	2186.92	0.00375	2186.92	0.00351	2186.92	0.00784	2186.92	0.01037	2186.92	0.01207
2187.4	0.00698	2187.4	0.00805	2187.4	0.0051	2187.4	0.00496	2187.4	0.00413	2187.4	0.00371	2187.4	0.00347	2187.4	0.00782	2187.4	0.01036	2187.4	0.01207
2187.88	0.00695	2187.88	0.00802	2187.88	0.00507	2187.88	0.00492	2187.88	0.0041	2187.88	0.00368	2187.88	0.00344	2187.88	0.00779	2187.88	0.01035	2187.88	0.01206
2188.36	0.00693	2188.36	0.008	2188.36	0.00505	2188.36	0.00489	2188.36	0.00407	2188.36	0.00364	2188.36	0.00341	2188.36	0.00778	2188.36	0.01034	2188.36	0.01206
2188.85	0.00691	2188.85	0.00798	2188.85	0.00502	2188.85	0.00486	2188.85	0.00404	2188.85	0.00361	2188.85	0.00339	2188.85	0.00776	2188.85	0.01033	2188.85	0.01206
2189.33	0.00689	2189.33	0.00795	2189.33	0.005	2189.33	0.00483	2189.33	0.00402	2189.33	0.00358	2189.33	0.00337	2189.33	0.00775	2189.33	0.01032	2189.33	0.01206
2189.81	0.00686	2189.81	0.00792	2189.81	0.00497	2189.81	0.0048	2189.81	0.00399	2189.81	0.00355	2189.81	0.00334	2189.81	0.00774	2189.81	0.01031	2189.81	0.01205
2190.29	0.00683	2190.29	0.00788	2190.29	0.00494	2190.29	0.00476	2190.29	0.00396	2190.29	0.00351	2190.29	0.00331	2190.29	0.00771	2190.29	0.01028	2190.29	0.01204
2190.78	0.00679	2190.78	0.00783	2190.78	0.0049	2190.78	0.00473	2190.78	0.00392	2190.78	0.00347	2190.78	0.00327	2190.78	0.00768	2190.78	0.01026	2190.78	0.01202
2191.26	0.00676	2191.26	0.00779	2191.26	0.00486	2191.26	0.00469	2191.26	0.00389	2191.26	0.00343	2191.26	0.00324	2191.26	0.00765	2191.26	0.01023	2191.26	0.01201
2191.74	0.00674	2191.74	0.00776	2191.74	0.00484	2191.74	0.00466	2191.74	0.00385	2191.74	0.0034	2191.74	0.0032	2191.74	0.00763	2191.74	0.01021	2191.74	0.01201
2192.22	0.00672	2192.22	0.00774	2192.22	0.00481	2192.22	0.00464	2192.22	0.00382	2192.22	0.00337	2192.22	0.00317	2192.22	0.00761	2192.22	0.01021	2192.22	0.01201
2192.7	0.00671	2192.7	0.00773	2192.7	0.00479	2192.7	0.00462	2192.7	0.0038	2192.7	0.00335	2192.7	0.00313	2192.7	0.0076	2192.7	0.01021	2192.7	0.01202
2193.18	0.00671	2193.18	0.00772	2193.18	0.00477	2193.18	0.0046	2193.18	0.00377	2193.18	0.00333	2193.18	0.0031	2193.18	0.00759	2193.18	0.01022	2193.18	0.01203
2193.67	0.0067	2193.67	0.00771	2193.67	0.00475	2193.67	0.00458	2193.67	0.00375	2193.67	0.00331	2193.67	0.00307	2193.67	0.00758	2193.67	0.01023	2193.67	0.01204
2194.15	0.00669	2194.15	0.0077	2194.15	0.00473	2194.15	0.00456	2194.15	0.00373	2194.15	0.00329	2194.15	0.00305	2194.15	0.00757	2194.15	0.01023	2194.15	0.01204
2194.63	0.00668	2194.63	0.00769	2194.63	0.0047	2194.63	0.00453	2194.63	0.0037	2194.63	0.00327	2194.63	0.00302	2194.63	0.00756	2194.63	0.01023	2194.63	0.01203
2195.11	0.00666	2195.11	0.00767	2195.11	0.00468	2195.11	0.00451	2195.11	0.00368	2195.11	0.00325	2195.11	0.00301	2195.11	0.00755	2195.11	0.01023	2195.11	0.01203
2195.6	0.00666	2195.6	0.00767	2195.6	0.00466	2195.6	0.0045	2195.6	0.00365	2195.6	0.00324	2195.6	0.00299	2195.6	0.00754	2195.6	0.01023	2195.6	0.01204
2196.08	0.00666	2196.08	0.00767	2196.08	0.00465	2196.08	0.0045	2196.08	0.00364	2196.08	0.00323	2196.08	0.00298	2196.08	0.00755	2196.08	0.01025	2196.08	0.01206
2196.56	0.00667	2196.56	0.00767	2196.56	0.00465	2196.56	0.00449	2196.56	0.00363	2196.56	0.00322	2196.56	0.00298	2196.56	0.00756	2196.56	0.01027	2196.56	0.01209
2197.04	0.00667	2197.04	0.00767	2197.04	0.00464	2197.04	0.00449	2197.04	0.00362	2197.04	0.0032	2197.04	0.00297	2197.04	0.00757	2197.04	0.01029	2197.04	0.01212
2197.52	0.00668	2197.52	0.00767	2197.52	0.00464	2197.52	0.00449	2197.52	0.00361	2197.52	0.00319	2197.52	0.00295	2197.52	0.00758	2197.52	0.01031	2197.52	0.01215
2198.01	0.00668	2198.01	0.00767	2198.01	0.00464	2198.01	0.00448	2198.01	0.0036	2198.01	0.00317	2198.01	0.00293	2198.01	0.00759	2198.01	0.01032	2198.01	0.01218
2198.49	0.00667	2198.49	0.00766	2198.49	0.00463	2198.49	0.00446	2198.49	0.00359	2198.49	0.00316	2198.49	0.00291	2198.49	0.00759	2198.49	0.01033	2198.49	0.0122
2198.97	0.00667	2198.97	0.00766	2198.97	0.00464	2198.97	0.00446	2198.97	0.00358	2198.97	0.00314	2198.97	0.00289	2198.97	0.00759	2198.97	0.01035	2198.97	0.01223
2199.45	0.00668	2199.45	0.00767	2199.45	0.00465	2199.45	0.00445	2199.45	0.00357	2199.45	0.00313	2199.45	0.00288	2199.45	0.0076	2199.45	0.01037	2199.45	0.01227
2199.93	0.00669	2199.93	0.00769	2199.93	0.00466	2199.93	0.00446	2199.93	0.00357	2199.93	0.00312	2199.93	0.00287	2199.93	0.00762	2199.93	0.0104	2199.93	0.01231
2200.42	0.00671	2200.42	0.00772	2200.42	0.00468	2200.42	0.00447	2200.42	0.00357	2200.42	0.00311	2200.42	0.00286	2200.42	0.00764	2200.42	0.01044	2200.42	0.01235
2200.9	0.00673	2200.9	0.00775	2200.9	0.0047	2200.9	0.00448	2200.9	0.00357	2200.9	0.00311	2200.9	0.00286	2200.9	0.00767	2200.9	0.01048	2200.9	0.0124
2201.38	0.00676	2201.38	0.00777	2201.38	0.00471	2201.38	0.00449	2201.38	0.00357	2201.38	0.00311	2201.38	0.00286	2201.38	0.00769	2201.38	0.01052	2201.38	0.01243
2201.86	0.00678	2201.86	0.0078	2201.86	0.00472	2201.86	0.00449	2201.86	0.00357	2201.86	0.0031	2201.86	0.00285	2201.86	0.00771	2201.86	0.01055	2201.86	0.01247
2202.35	0.00679	2202.35	0.00782	2202.35	0.00472	2202.35	0.0045	2202.35	0.00357	2202.35	0.0031	2202.35	0.00284	2202.35	0.00773	2202.35	0.01058	2202.35	0.01249
2202.83	0.00682	2202.83	0.00784	2202.83	0.00472	2202.83	0.00451	2202.83	0.00357	2202.83	0.0031	2202.83	0.00283	2202.83	0.00775	2202.83	0.01061	2202.83	0.01253
2203.31	0.00685	2203.31	0.00787	2203.31	0.00473	2203.31	0.00453	2203.31	0.00358	2203.31	0.0031	2203.31	0.00283	2203.31	0.00778	2203.31	0.01065	2203.31	0.01257
2203.79	0.00689	2203.79	0.00791	2203.79	0.00475	2203.79	0.00455	2203.79	0.00359	2203.79	0.0031	2203.79	0.00283	2203.79	0.00782	2203.79	0.0107	2203.79	0.01263
2204.27	0.00693	2204.27	0.00795	2204.27	0.00478	2204.27	0.00457	2204.27	0.0036	2204.27	0.00311	2204.27	0.00283	2204.27	0.00786	2204.27	0.01075	2204.27	0.01269
2204.76	0.00698	2204.76	0.00799	2204.76	0.00481	2204.76	0.0046	2204.76	0.00362	2204.76	0.00312	2204.76	0.00284	2204.76	0.00791	2204.76	0.01081	2204.76	0.01275
2205.24	0.00702	2205.24	0.00802	2205.24	0.00483	2205.24	0.00462	2205.24	0.00364	2205.24	0.00312	2205.24	0.00285	2205.24	0.00795	2205.24	0.01086	2205.24	0.01281
2205.72	0.00705	2205.72	0.00805	2205.72	0.00485	2205.72	0.00462	2205.72	0.00365	2205.72	0.00313	2205.72	0.00286	2205.72	0.00799	2205.72	0.0109	2205.72	0.01285
2206.2	0.00708	2206.2	0.00807	2206.2	0.00486	2206.2	0.00463	2206.2	0.00366	2206.2	0.00313	2206.2	0.00286	2206.2	0.00801	2206.2	0.01093	2206.2	0.01289
2206.68	0.0071	2206.68	0.00809	2206.68	0.00487	2206.68	0.00464	2206.68	0.00366	2206.68	0.00313	2206.68	0.00286	2206.68	0.00803	2206.68	0.01096	2206.68	0.01293
2207.17	0.00713	2207.17	0.00811	2207.17	0.00489	2207.17	0.00465	2207.17	0.00367	2207.17	0.00313	2207.17	0.00286	2207.17	0.00806	2207.17	0.01099	2207.17	0.01296
2207.65	0.00716	2207.65	0.00814	2207.65	0.00491	2207.65	0.00467	2207.65	0.00368	2207.65	0.00314	2207.65	0.00287	2207.65	0.00809	2207.65	0.01104	2207.65	0.01301
2208.13	0.0072	2208.13	0.00818	2208.13	0.00493	2208.13	0.00469	2208.13	0.0037	2208.13	0.00316	2208.13	0.00287	2208.13	0.00814	2208.13	0.01109	2208.13	0.01306
2208.61	0.00724	2208.61	0.00822	2208.61	0.00496	2208.61	0.00471	2208.61	0.00371	2208.61	0.00317	2208.61	0.00288	2208.61	0.00818	2208.61	0.01114	2208.61	0.01312
2209.09	0.00728	2209.09	0.00825	2209.09	0.00499	2209.09	0.00473	2209.09	0.00373	2209.09	0.00319	2209.09	0.00288	2209.09	0.00822	2209.09	0.01119	2209.09	0.01317
2209.58	0.00731	2209.58	0.00828	2209.58	0.00501	2209.58	0.00475	2209.58	0.00375	2209.58	0.0032	2209.58	0.00289	2209.58	0.00826	2209.58	0.01124	2209.58	0.01323
2210.06	0.00734	2210.06	0.00831	2210.06	0.00504	2210.06	0.00477	2210.06	0.00376	2210.06	0.00321	2210.06	0.00289	2210.06	0.0083	2210.06	0.01128	2210.06	0.01328
2210.54	0.00737	2210.54	0.00834	2210.54	0.00507	2210.54	0.00479	2210.54	0.00378	2210.54	0.00323	2210.54	0.0029	2210.54	0.00834	2210.54	0.01133	2210.54	0.01333
2211.02	0.00741	2211.02	0.00839	2211.02	0.0051	2211.02	0.00482	2211.02	0.0038	2211.02	0.00324	2211.02	0.00291	2211.02	0.00839	2211.02	0.01138	2211.02	0.01339
2211.51	0.00746	2211.51	0.00844	2211.51	0.00514	2211.51	0.00485	2211.51	0.00382	2211.51	0.00326	2211.51	0.00293	2211.51	0.00844	2211.51	0.01144	2211.51	0.01346
2211.99	0.00752	2211.99	0.00851	2211.99	0.00518	2211.99	0.00489	2211.99	0.00385	2211.99	0.00328	2211.99	0.00296	2211.99	0.0085	2211.99	0.0115	2211.99	0.01354
2212.47	0.00758	2212.47	0.00858	2212.47	0.00522	2212.47	0.00494	2212.47	0.00389	2212.47	0.0033	2212.47	0.00299	2212.47	0.00857	2212.47	0.01157	2212.47	0.01362
2212.95	0.00764	2212.95	0.00865	2212.95	0.00527	2212.95	0.00498	2212.95	0.00392	2212.95	0.00332	2212.95	0.00302	2212.95	0.00863	2212.95	0.01164	2212.95	0.0137
2213.43	0.00771	2213.43	0.00871	2213.43	0.00531	2213.43	0.00503	2213.43	0.00396	2213.43	0.00335	2213.43	0.00304	2213.43	0.0087	2213.43	0.01171	2213.43	0.01378
2213.92	0.00777	2213.92	0.00878	2213.92	0.00536	2213.92	0.00508	2213.92	0.004	2213.92	0.00338	2213.92	0.00307	2213.92	0.00877	2213.92	0.01178	2213.92	0.01387
2214.4	0.00784	2214.4	0.00886	2214.4	0.00541	2214.4	0.00514	2214.4	0.00404	2214.4	0.00341	2214.4	0.00311	2214.4	0.00884	2214.4	0.01187	2214.4	0.01396
2214.88	0.00793	2214.88	0.00896	2214.88	0.00548	2214.88	0.00521	2214.88	0.00409	2214.88	0.00346	2214.88	0.00314	2214.88	0.00893	2214.88	0.01197	2214.88	0.01407
2215.36	0.00804	2215.36	0.00908	2215.36	0.00557	2215.36	0.0053	2215.36	0.00415	2215.36	0.00351	2215.36	0.00319	2215.36	0.00905	2215.36	0.0121	2215.36	0.0142
2215.84	0.00817	2215.84	0.00922	2215.84	0.00568	2215.84	0.0054	2215.84	0.00423	2215.84	0.00358	2215.84	0.00325	2215.84	0.00918	2215.84	0.01224	2215.84	0.01435
2216.33	0.00833	2216.33	0.00938	2216.33	0.0058	2216.33	0.00552	2216.33	0.00432	2216.33	0.00366	2216.33	0.00333	2216.33	0.00935	2216.33	0.01242	2216.33	0.01452
2216.81	0.00851	2216.81	0.00956	2216.81	0.00594	2216.81	0.00565	2216.81	0.00443	2216.81	0.00376	2216.81	0.00342	2216.81	0.00953	2216.81	0.01262	2216.81	0.01472
2217.29	0.00873	2217.29	0.00977	2217.29	0.00611	2217.29	0.00581	2217.29	0.00456	2217.29	0.00387	2217.29	0.00354	2217.29	0.00975	2217.29	0.01284	2217.29	0.01494
2217.77	0.00898	2217.77	0.01001	2217.77	0.00631	2217.77	0.006	2217.77	0.00471	2217.77	0.00402	2217.77	0.00368	2217.77	0.01	2217.77	0.0131	2217.77	0.01521
2218.26	0.00928	2218.26	0.01031	2218.26	0.00655	2218.26	0.00623	2218.26	0.0049	2218.26	0.00419	2218.26	0.00386	2218.26	0.0103	2218.26	0.01341	2218.26	0.01552
2218.74	0.00966	2218.74	0.01068	2218.74	0.00684	2218.74	0.00652	2218.74	0.00514	2218.74	0.00441	2218.74	0.00407	2218.74	0.01068	2218.74	0.01379	2218.74	0.01591
2219.22	0.01012	2219.22	0.01114	2219.22	0.0072	2219.22	0.00687	2219.22	0.00543	2219.22	0.00468	2219.22	0.00433	2219.22	0.01113	2219.22	0.01425	2219.22	0.01639
2219.7	0.01068	2219.7	0.01171	2219.7	0.00765	2219.7	0.00731	2219.7	0.00579	2219.7	0.00501	2219.7	0.00465	2219.7	0.01169	2219.7	0.01481	2219.7	0.01697
2220.18	0.01135	2220.18	0.01239	2220.18	0.00818	2220.18	0.00783	2220.18	0.00623	2220.18	0.00541	2220.18	0.00503	2220.18	0.01236	2220.18	0.01549	2220.18	0.01767
2220.67	0.01216	2220.67	0.0132	2220.67	0.00882	2220.67	0.00846	2220.67	0.00676	2220.67	0.0059	2220.67	0.00549	2220.67	0.01316	2220.67	0.0163	2220.67	0.0185
2221.15	0.01311	2221.15	0.01416	2221.15	0.00958	2221.15	0.00921	2221.15	0.00738	2221.15	0.00648	2221.15	0.00604	2221.15	0.01411	2221.15	0.01726	2221.15	0.01948
2221.63	0.01423	2221.63	0.01529	2221.63	0.01048	2221.63	0.01009	2221.63	0.00813	2221.63	0.00716	2221.63	0.00669	2221.63	0.01523	2221.63	0.01838	2221.63	0.02063
2222.11	0.01553	2222.11	0.01661	2222.11	0.01152	2222.11	0.01112	2222.11	0.00899	2222.11	0.00796	2222.11	0.00746	2222.11	0.01653	2222.11	0.0197	2222.11	0.02197
2222.59	0.01704	2222.59	0.01814	2222.59	0.01274	2222.59	0.01232	2222.59	0.00999	2222.59	0.00889	2222.59	0.00834	2222.59	0.01804	2222.59	0.02122	2222.59	0.02353
2223.08	0.01874	2223.08	0.01989	2223.08	0.01411	2223.08	0.01368	2223.08	0.01114	2223.08	0.00995	2223.08	0.00935	2223.08	0.01975	2223.08	0.02295	2223.08	0.02529
2223.56	0.02065	2223.56	0.02183	2223.56	0.01565	2223.56	0.0152	2223.56	0.01241	2223.56	0.01114	2223.56	0.01048	2223.56	0.02165	2223.56	0.02487	2223.56	0.02726
2224.04	0.02272	2224.04	0.02396	2224.04	0.01734	2224.04	0.01687	2224.04	0.01381	2224.04	0.01243	2224.04	0.01172	2224.04	0.02373	2224.04	0.02697	2224.04	0.02942
2224.52	0.02494	2224.52	0.02624	2224.52	0.01914	2224.52	0.01866	2224.52	0.01531	2224.52	0.01382	2224.52	0.01305	2224.52	0.02595	2224.52	0.02921	2224.52	0.03172
2225.01	0.02725	2225.01	0.02864	2225.01	0.02103	2225.01	0.02053	2225.01	0.01689	2225.01	0.01528	2225.01	0.01444	2225.01	0.02826	2225.01	0.03156	2225.01	0.03413
2225.49	0.02961	2225.49	0.0311	2225.49	0.02297	2225.49	0.02245	2225.49	0.01851	2225.49	0.01678	2225.49	0.01588	2225.49	0.03063	2225.49	0.03396	2225.49	0.0366
2225.97	0.03198	2225.97	0.03358	2225.97	0.02494	2225.97	0.0244	2225.97	0.02016	2225.97	0.01831	2225.97	0.01733	2225.97	0.03302	2225.97	0.03638	2225.97	0.03909
2226.45	0.03431	2226.45	0.03606	2226.45	0.0269	2226.45	0.02633	2226.45	0.02179	2226.45	0.01982	2226.45	0.01878	2226.45	0.03537	2226.45	0.03878	2226.45	0.04156
2226.93	0.03657	2226.93	0.03847	2226.93	0.02881	2226.93	0.02822	2226.93	0.02338	2226.93	0.0213	2226.93	0.02019	2226.93	0.03766	2226.93	0.04112	2226.93	0.04397
2227.42	0.03871	2227.42	0.04079	2227.42	0.03064	2227.42	0.03003	2227.42	0.02491	2227.42	0.02272	2227.42	0.02156	2227.42	0.03985	2227.42	0.04336	2227.42	0.04627
2227.9	0.0407	2227.9	0.04299	2227.9	0.03238	2227.9	0.03175	2227.9	0.02636	2227.9	0.02408	2227.9	0.02286	2227.9	0.0419	2227.9	0.04546	2227.9	0.04845
2228.38	0.04254	2228.38	0.04503	2228.38	0.034	2228.38	0.03335	2228.38	0.02772	2228.38	0.02534	2228.38	0.02408	2228.38	0.04381	2228.38	0.04742	2228.38	0.05047
2228.86	0.04421	2228.86	0.04693	2228.86	0.03549	2228.86	0.03484	2228.86	0.02898	2228.86	0.02653	2228.86	0.02522	2228.86	0.04556	2228.86	0.04923	2228.86	0.05234
2229.34	0.04573	2229.34	0.04868	2229.34	0.03688	2229.34	0.03623	2229.34	0.03015	2229.34	0.02763	2229.34	0.02629	2229.34	0.04716	2229.34	0.05089	2229.34	0.05408
2229.83	0.04713	2229.83	0.05033	2229.83	0.03818	2229.83	0.03754	2229.83	0.03125	2229.83	0.02866	2229.83	0.02729	2229.83	0.04865	2229.83	0.05244	2229.83	0.0557
2230.31	0.04843	2230.31	0.05189	2230.31	0.03941	2230.31	0.03877	2230.31	0.03229	2230.31	0.02964	2230.31	0.02825	2230.31	0.05003	2230.31	0.0539	2230.31	0.05723
2230.79	0.04966	2230.79	0.05338	2230.79	0.04059	2230.79	0.03995	2230.79	0.03328	2230.79	0.03059	2230.79	0.02916	2230.79	0.05135	2230.79	0.05529	2230.79	0.05869
2231.27	0.05082	2231.27	0.05482	2231.27	0.04171	2231.27	0.04109	2231.27	0.03423	2231.27	0.03149	2231.27	0.03003	2231.27	0.05259	2231.27	0.05661	2231.27	0.06008
2231.76	0.05192	2231.76	0.05619	2231.76	0.04279	2231.76	0.04218	2231.76	0.03514	2231.76	0.03237	2231.76	0.03086	2231.76	0.05378	2231.76	0.05787	2231.76	0.06141
2232.24	0.05295	2232.24	0.05749	2232.24	0.04382	2232.24	0.04321	2232.24	0.03602	2232.24	0.0332	2232.24	0.03165	2232.24	0.05489	2232.24	0.05906	2232.24	0.06267
2232.72	0.05389	2232.72	0.0587	2232.72	0.04478	2232.72	0.04417	2232.72	0.03683	2232.72	0.03398	2232.72	0.0324	2232.72	0.05592	2232.72	0.06016	2232.72	0.06383
2233.2	0.05474	2233.2	0.05981	2233.2	0.04567	2233.2	0.04506	2233.2	0.03759	2233.2	0.03471	2233.2	0.03309	2233.2	0.05685	2233.2	0.06116	2233.2	0.06489
2233.68	0.05548	2233.68	0.06081	2233.68	0.04647	2233.68	0.04586	2233.68	0.03828	2233.68	0.03536	2233.68	0.03371	2233.68	0.05767	2233.68	0.06205	2233.68	0.06584
2234.17	0.0561	2234.17	0.06167	2234.17	0.04717	2234.17	0.04655	2234.17	0.03887	2234.17	0.03593	2234.17	0.03427	2234.17	0.05837	2234.17	0.06281	2234.17	0.06665
2234.65	0.05657	2234.65	0.06236	2234.65	0.04773	2234.65	0.04712	2234.65	0.03936	2234.65	0.03641	2234.65	0.03473	2234.65	0.05891	2234.65	0.06341	2234.65	0.0673
2235.13	0.05687	2235.13	0.06286	2235.13	0.04814	2235.13	0.04753	2235.13	0.03972	2235.13	0.03676	2235.13	0.03508	2235.13	0.05927	2235.13	0.06383	2235.13	0.06775
2235.61	0.05696	2235.61	0.06312	2235.61	0.04837	2235.61	0.04777	2235.61	0.03993	2235.61	0.03697	2235.61	0.03529	2235.61	0.0594	2235.61	0.06401	2235.61	0.06797
2236.09	0.05682	2236.09	0.06311	2236.09	0.04839	2236.09	0.0478	2236.09	0.03997	2236.09	0.03703	2236.09	0.03536	2236.09	0.0593	2236.09	0.06394	2236.09	0.06794
2236.58	0.05643	2236.58	0.06282	2236.58	0.04819	2236.58	0.04761	2236.58	0.03983	2236.58	0.03692	2236.58	0.03527	2236.58	0.05894	2236.58	0.06361	2236.58	0.06762
2237.06	0.0558	2237.06	0.06225	2237.06	0.04776	2237.06	0.04721	2237.06	0.0395	2237.06	0.03664	2237.06	0.035	2237.06	0.05832	2237.06	0.063	2237.06	0.06702
2237.54	0.05493	2237.54	0.06139	2237.54	0.04712	2237.54	0.04659	2237.54	0.039	2237.54	0.0362	2237.54	0.03458	2237.54	0.05746	2237.54	0.06213	2237.54	0.06615
2238.02	0.05384	2238.02	0.06028	2238.02	0.04628	2238.02	0.04577	2238.02	0.03832	2238.02	0.0356	2238.02	0.034	2238.02	0.05636	2238.02	0.06102	2238.02	0.06503
2238.51	0.05255	2238.51	0.05894	2238.51	0.04526	2238.51	0.04478	2238.51	0.0375	2238.51	0.03485	2238.51	0.03328	2238.51	0.05506	2238.51	0.05969	2238.51	0.06367
2238.99	0.05108	2238.99	0.0574	2238.99	0.04408	2238.99	0.04362	2238.99	0.03653	2238.99	0.03398	2238.99	0.03245	2238.99	0.05358	2238.99	0.05818	2238.99	0.06212
2239.47	0.04947	2239.47	0.05567	2239.47	0.04276	2239.47	0.04232	2239.47	0.03546	2239.47	0.033	2239.47	0.03151	2239.47	0.05193	2239.47	0.05649	2239.47	0.06038
2239.95	0.04773	2239.95	0.0538	2239.95	0.04132	2239.95	0.0409	2239.95	0.03428	2239.95	0.03192	2239.95	0.03048	2239.95	0.05015	2239.95	0.05467	2239.95	0.0585
2240.43	0.04589	2240.43	0.05182	2240.43	0.03979	2240.43	0.03939	2240.43	0.03303	2240.43	0.03076	2240.43	0.02939	2240.43	0.04827	2240.43	0.05275	2240.43	0.05652
2240.92	0.04399	2240.92	0.04976	2240.92	0.03821	2240.92	0.03783	2240.92	0.03173	2240.92	0.02956	2240.92	0.02825	2240.92	0.04633	2240.92	0.05076	2240.92	0.05446
2241.4	0.04207	2241.4	0.04767	2241.4	0.03659	2241.4	0.03623	2241.4	0.0304	2241.4	0.02833	2241.4	0.02709	2241.4	0.04435	2241.4	0.04873	2241.4	0.05238
2241.88	0.04015	2241.88	0.04559	2241.88	0.03497	2241.88	0.03463	2241.88	0.02907	2241.88	0.0271	2241.88	0.02592	2241.88	0.04238	2241.88	0.04671	2241.88	0.05031
2242.36	0.03826	2242.36	0.04353	2242.36	0.03336	2242.36	0.03305	2242.36	0.02775	2242.36	0.02587	2242.36	0.02476	2242.36	0.04044	2242.36	0.04472	2242.36	0.04826
2242.84	0.03642	2242.84	0.04152	2242.84	0.03179	2242.84	0.03151	2242.84	0.02645	2242.84	0.02467	2242.84	0.02361	2242.84	0.03854	2242.84	0.04278	2242.84	0.04626
2243.33	0.03464	2243.33	0.03956	2243.33	0.03026	2243.33	0.02999	2243.33	0.02519	2243.33	0.0235	2243.33	0.02249	2243.33	0.0367	2243.33	0.0409	2243.33	0.04431
2243.81	0.03291	2243.81	0.03767	2243.81	0.02878	2243.81	0.02853	2243.81	0.02397	2243.81	0.02237	2243.81	0.02141	2243.81	0.03493	2243.81	0.03908	2243.81	0.04243
2244.29	0.03126	2244.29	0.03585	2244.29	0.02735	2244.29	0.02711	2244.29	0.0228	2244.29	0.02128	2244.29	0.02036	2244.29	0.03322	2244.29	0.03733	2244.29	0.04061
2244.77	0.02967	2244.77	0.0341	2244.77	0.02599	2244.77	0.02576	2244.77	0.02167	2244.77	0.02023	2244.77	0.01936	2244.77	0.03159	2244.77	0.03566	2244.77	0.03887
2245.26	0.02817	2245.26	0.03245	2245.26	0.02469	2245.26	0.02447	2245.26	0.0206	2245.26	0.01924	2245.26	0.01841	2245.26	0.03004	2245.26	0.03408	2245.26	0.03722
2245.74	0.02676	2245.74	0.03089	2245.74	0.02347	2245.74	0.02325	2245.74	0.01959	2245.74	0.0183	2245.74	0.01751	2245.74	0.02858	2245.74	0.03259	2245.74	0.03567
2246.22	0.02544	2246.22	0.02942	2246.22	0.02232	2246.22	0.02211	2246.22	0.01864	2246.22	0.01741	2246.22	0.01667	2246.22	0.02721	2246.22	0.03119	2246.22	0.03421
2246.7	0.02421	2246.7	0.02804	2246.7	0.02124	2246.7	0.02103	2246.7	0.01774	2246.7	0.01658	2246.7	0.01588	2246.7	0.02593	2246.7	0.02987	2246.7	0.03284
2247.18	0.02305	2247.18	0.02673	2247.18	0.02022	2247.18	0.02002	2247.18	0.0169	2247.18	0.0158	2247.18	0.01513	2247.18	0.02473	2247.18	0.02863	2247.18	0.03155
2247.66	0.02197	2247.66	0.02549	2247.66	0.01926	2247.66	0.01906	2247.66	0.0161	2247.66	0.01506	2247.66	0.01442	2247.66	0.0236	2247.66	0.02746	2247.66	0.03033
2248.15	0.02095	2248.15	0.02432	2248.15	0.01835	2248.15	0.01816	2248.15	0.01536	2248.15	0.01437	2248.15	0.01376	2248.15	0.02253	2248.15	0.02636	2248.15	0.02918
2248.63	0.01999	2248.63	0.02321	2248.63	0.0175	2248.63	0.01731	2248.63	0.01465	2248.63	0.01371	2248.63	0.01313	2248.63	0.02153	2248.63	0.02531	2248.63	0.0281
2249.11	0.0191	2249.11	0.02218	2249.11	0.0167	2249.11	0.01652	2249.11	0.014	2249.11	0.0131	2249.11	0.01255	2249.11	0.02059	2249.11	0.02433	2249.11	0.02708
2249.59	0.01827	2249.59	0.02121	2249.59	0.01596	2249.59	0.01578	2249.59	0.01338	2249.59	0.01253	2249.59	0.012	2249.59	0.01971	2249.59	0.02341	2249.59	0.02613
2250.08	0.01749	2250.08	0.0203	2250.08	0.01526	2250.08	0.0151	2250.08	0.01281	2250.08	0.01199	2250.08	0.0115	2250.08	0.0189	2250.08	0.02255	2250.08	0.02524
2250.56	0.01676	2250.56	0.01946	2250.56	0.01462	2250.56	0.01445	2250.56	0.01227	2250.56	0.01149	2250.56	0.01103	2250.56	0.01814	2250.56	0.02175	2250.56	0.0244
2251.04	0.01607	2251.04	0.01866	2251.04	0.01401	2251.04	0.01385	2251.04	0.01176	2251.04	0.01102	2251.04	0.01059	2251.04	0.01741	2251.04	0.02099	2251.04	0.02361
2251.52	0.01541	2251.52	0.0179	2251.52	0.01343	2251.52	0.01327	2251.52	0.01129	2251.52	0.01057	2251.52	0.01018	2251.52	0.01673	2251.52	0.02027	2251.52	0.02285
2252	0.01479	2252	0.01718	2252	0.01288	2252	0.01273	2252	0.01084	2252	0.01016	2252	0.00979	2252	0.01607	2252	0.01958	2252	0.02213
2252.49	0.01419	2252.49	0.01649	2252.49	0.01235	2252.49	0.01221	2252.49	0.01041	2252.49	0.00976	2252.49	0.00942	2252.49	0.01544	2252.49	0.01892	2252.49	0.02144
2252.97	0.01362	2252.97	0.01583	2252.97	0.01185	2252.97	0.01171	2252.97	0.01001	2252.97	0.00939	2252.97	0.00907	2252.97	0.01484	2252.97	0.01829	2252.97	0.02078
2253.45	0.01309	2253.45	0.01522	2253.45	0.01139	2253.45	0.01125	2253.45	0.00964	2253.45	0.00905	2253.45	0.00874	2253.45	0.01428	2253.45	0.0177	2253.45	0.02017
2253.93	0.0126	2253.93	0.01465	2253.93	0.01095	2253.93	0.01083	2253.93	0.00929	2253.93	0.00873	2253.93	0.00843	2253.93	0.01375	2253.93	0.01714	2253.93	0.01959
2254.41	0.01214	2254.41	0.01411	2254.41	0.01054	2254.41	0.01042	2254.41	0.00897	2254.41	0.00843	2254.41	0.00814	2254.41	0.01326	2254.41	0.01662	2254.41	0.01904
2254.9	0.0117	2254.9	0.0136	2254.9	0.01015	2254.9	0.01004	2254.9	0.00867	2254.9	0.00816	2254.9	0.00788	2254.9	0.01281	2254.9	0.01612	2254.9	0.01852
2255.38	0.01129	2255.38	0.01311	2255.38	0.00979	2255.38	0.00968	2255.38	0.00838	2255.38	0.0079	2255.38	0.00764	2255.38	0.01237	2255.38	0.01565	2255.38	0.01802
2255.86	0.01089	2255.86	0.01263	2255.86	0.00944	2255.86	0.00933	2255.86	0.00811	2255.86	0.00766	2255.86	0.00741	2255.86	0.01194	2255.86	0.01519	2255.86	0.01754
2256.34	0.0105	2256.34	0.01217	2256.34	0.0091	2256.34	0.009	2256.34	0.00785	2256.34	0.00743	2256.34	0.00721	2256.34	0.01153	2256.34	0.01474	2256.34	0.01707
2256.83	0.01013	2256.83	0.01173	2256.83	0.00878	2256.83	0.00868	2256.83	0.00759	2256.83	0.00721	2256.83	0.00701	2256.83	0.01113	2256.83	0.01431	2256.83	0.01661
2257.31	0.00977	2257.31	0.0113	2257.31	0.00847	2257.31	0.00837	2257.31	0.00735	2257.31	0.007	2257.31	0.00683	2257.31	0.01074	2257.31	0.01389	2257.31	0.01618
2257.79	0.00943	2257.79	0.0109	2257.79	0.00817	2257.79	0.00808	2257.79	0.00713	2257.79	0.00681	2257.79	0.00665	2257.79	0.01036	2257.79	0.01349	2257.79	0.01577
2258.27	0.0091	2258.27	0.01052	2258.27	0.00789	2258.27	0.00781	2258.27	0.00691	2258.27	0.00662	2258.27	0.00649	2258.27	0.01	2258.27	0.0131	2258.27	0.01537
2258.75	0.00879	2258.75	0.01014	2258.75	0.00761	2258.75	0.00755	2258.75	0.00671	2258.75	0.00644	2258.75	0.00633	2258.75	0.00965	2258.75	0.01272	2258.75	0.01499
2259.24	0.00848	2259.24	0.00977	2259.24	0.00735	2259.24	0.0073	2259.24	0.00651	2259.24	0.00627	2259.24	0.00618	2259.24	0.00931	2259.24	0.01235	2259.24	0.01461
2259.72	0.00817	2259.72	0.00941	2259.72	0.00709	2259.72	0.00705	2259.72	0.00632	2259.72	0.00611	2259.72	0.00603	2259.72	0.00897	2259.72	0.01199	2259.72	0.01423
2260.2	0.00787	2260.2	0.00905	2260.2	0.00683	2260.2	0.00681	2260.2	0.00613	2260.2	0.00595	2260.2	0.00589	2260.2	0.00864	2260.2	0.01164	2260.2	0.01386
2260.68	0.00758	2260.68	0.0087	2260.68	0.00658	2260.68	0.00658	2260.68	0.00594	2260.68	0.00579	2260.68	0.00576	2260.68	0.00832	2260.68	0.01129	2260.68	0.0135
2261.16	0.00729	2261.16	0.00836	2261.16	0.00634	2261.16	0.00635	2261.16	0.00576	2261.16	0.00564	2261.16	0.00562	2261.16	0.00801	2261.16	0.01096	2261.16	0.01315
2261.65	0.00702	2261.65	0.00803	2261.65	0.00611	2261.65	0.00613	2261.65	0.00559	2261.65	0.00549	2261.65	0.0055	2261.65	0.0077	2261.65	0.01064	2261.65	0.0128
2262.13	0.00675	2262.13	0.00771	2262.13	0.00589	2262.13	0.00592	2262.13	0.00542	2262.13	0.00535	2262.13	0.00538	2262.13	0.00741	2262.13	0.01033	2262.13	0.01247
2262.61	0.00649	2262.61	0.0074	2262.61	0.00567	2262.61	0.00571	2262.61	0.00526	2262.61	0.00521	2262.61	0.00526	2262.61	0.00712	2262.61	0.01002	2262.61	0.01214
2263.09	0.00624	2263.09	0.00709	2263.09	0.00545	2263.09	0.00551	2263.09	0.0051	2263.09	0.00508	2263.09	0.00515	2263.09	0.00684	2263.09	0.00972	2263.09	0.01181
2263.57	0.00599	2263.57	0.00679	2263.57	0.00524	2263.57	0.0053	2263.57	0.00495	2263.57	0.00494	2263.57	0.00503	2263.57	0.00656	2263.57	0.00942	2263.57	0.01149
2264.06	0.00574	2264.06	0.00649	2264.06	0.00503	2264.06	0.0051	2264.06	0.0048	2264.06	0.00482	2264.06	0.00491	2264.06	0.00629	2264.06	0.00913	2264.06	0.01118
2264.54	0.0055	2264.54	0.0062	2264.54	0.00483	2264.54	0.00491	2264.54	0.00466	2264.54	0.00469	2264.54	0.0048	2264.54	0.00602	2264.54	0.00885	2264.54	0.01087
2265.02	0.00526	2265.02	0.00593	2265.02	0.00464	2265.02	0.00472	2265.02	0.00452	2265.02	0.00457	2265.02	0.00468	2265.02	0.00577	2265.02	0.00858	2265.02	0.01059
2265.5	0.00505	2265.5	0.00568	2265.5	0.00445	2265.5	0.00454	2265.5	0.00439	2265.5	0.00445	2265.5	0.00457	2265.5	0.00554	2265.5	0.00832	2265.5	0.01031
2265.99	0.00484	2265.99	0.00544	2265.99	0.00428	2265.99	0.00437	2265.99	0.00426	2265.99	0.00434	2265.99	0.00446	2265.99	0.00532	2265.99	0.00807	2265.99	0.01006
2266.47	0.00465	2266.47	0.00521	2266.47	0.00412	2266.47	0.0042	2266.47	0.00415	2266.47	0.00423	2266.47	0.00435	2266.47	0.0051	2266.47	0.00784	2266.47	0.00981
2266.95	0.00447	2266.95	0.00499	2266.95	0.00397	2266.95	0.00404	2266.95	0.00403	2266.95	0.00412	2266.95	0.00426	2266.95	0.0049	2266.95	0.00762	2266.95	0.00958
2267.43	0.0043	2267.43	0.00477	2267.43	0.00382	2267.43	0.00389	2267.43	0.00392	2267.43	0.00402	2267.43	0.00417	2267.43	0.0047	2267.43	0.00741	2267.43	0.00935
2267.91	0.00414	2267.91	0.00456	2267.91	0.00367	2267.91	0.00374	2267.91	0.00382	2267.91	0.00392	2267.91	0.00408	2267.91	0.00451	2267.91	0.0072	2267.91	0.00913
2268.4	0.00398	2268.4	0.00436	2268.4	0.00354	2268.4	0.0036	2268.4	0.00372	2268.4	0.00382	2268.4	0.00401	2268.4	0.00433	2268.4	0.00701	2268.4	0.00892
2268.88	0.00384	2268.88	0.00418	2268.88	0.00341	2268.88	0.00348	2268.88	0.00362	2268.88	0.00373	2268.88	0.00393	2268.88	0.00416	2268.88	0.00684	2268.88	0.00873
2269.36	0.00371	2269.36	0.00401	2269.36	0.00329	2269.36	0.00336	2269.36	0.00353	2269.36	0.00365	2269.36	0.00386	2269.36	0.004	2269.36	0.00667	2269.36	0.00855
2269.84	0.00359	2269.84	0.00385	2269.84	0.00318	2269.84	0.00326	2269.84	0.00344	2269.84	0.00357	2269.84	0.00379	2269.84	0.00386	2269.84	0.00652	2269.84	0.00838
2270.32	0.00347	2270.32	0.00369	2270.32	0.00308	2270.32	0.00316	2270.32	0.00335	2270.32	0.0035	2270.32	0.00372	2270.32	0.00373	2270.32	0.00638	2270.32	0.00823
2270.81	0.00336	2270.81	0.00354	2270.81	0.00297	2270.81	0.00306	2270.81	0.00327	2270.81	0.00342	2270.81	0.00364	2270.81	0.00361	2270.81	0.00624	2270.81	0.00807
2271.29	0.00324	2271.29	0.00339	2271.29	0.00287	2271.29	0.00296	2271.29	0.00318	2271.29	0.00335	2271.29	0.00356	2271.29	0.00348	2271.29	0.0061	2271.29	0.00793
2271.77	0.00312	2271.77	0.00324	2271.77	0.00276	2271.77	0.00286	2271.77	0.00309	2271.77	0.00327	2271.77	0.00348	2271.77	0.00336	2271.77	0.00596	2271.77	0.00778
2272.25	0.00301	2272.25	0.0031	2272.25	0.00266	2272.25	0.00277	2272.25	0.00301	2272.25	0.0032	2272.25	0.00339	2272.25	0.00324	2272.25	0.00583	2272.25	0.00765
2272.74	0.0029	2272.74	0.00298	2272.74	0.00257	2272.74	0.00268	2272.74	0.00293	2272.74	0.00312	2272.74	0.00331	2272.74	0.00313	2272.74	0.00571	2272.74	0.00753
2273.22	0.0028	2273.22	0.00287	2273.22	0.00248	2273.22	0.0026	2273.22	0.00285	2273.22	0.00305	2273.22	0.00324	2273.22	0.00303	2273.22	0.00561	2273.22	0.00742
2273.7	0.00271	2273.7	0.00277	2273.7	0.00239	2273.7	0.00253	2273.7	0.00277	2273.7	0.00298	2273.7	0.00317	2273.7	0.00294	2273.7	0.00551	2273.7	0.00732
2274.18	0.00263	2274.18	0.00268	2274.18	0.00231	2274.18	0.00246	2274.18	0.0027	2274.18	0.00291	2274.18	0.00311	2274.18	0.00286	2274.18	0.00542	2274.18	0.00723
2274.66	0.00254	2274.66	0.00259	2274.66	0.00223	2274.66	0.00239	2274.66	0.00263	2274.66	0.00283	2274.66	0.00304	2274.66	0.00277	2274.66	0.00534	2274.66	0.00714
2275.15	0.00246	2275.15	0.0025	2275.15	0.00215	2275.15	0.00231	2275.15	0.00255	2275.15	0.00275	2275.15	0.00296	2275.15	0.00269	2275.15	0.00525	2275.15	0.00706
2275.63	0.00237	2275.63	0.0024	2275.63	0.00207	2275.63	0.00222	2275.63	0.00247	2275.63	0.00266	2275.63	0.00286	2275.63	0.00261	2275.63	0.00517	2275.63	0.00697
2276.11	0.00228	2276.11	0.00231	2276.11	0.00198	2276.11	0.00213	2276.11	0.00237	2276.11	0.00255	2276.11	0.00275	2276.11	0.00252	2276.11	0.00509	2276.11	0.00689
2276.59	0.00219	2276.59	0.00221	2276.59	0.00189	2276.59	0.00203	2276.59	0.00226	2276.59	0.00243	2276.59	0.00261	2276.59	0.00243	2276.59	0.00501	2276.59	0.00681
2277.07	0.0021	2277.07	0.00211	2277.07	0.00179	2277.07	0.00192	2277.07	0.00214	2277.07	0.00229	2277.07	0.00246	2277.07	0.00235	2277.07	0.00494	2277.07	0.00674
2277.56	0.002	2277.56	0.00201	2277.56	0.00168	2277.56	0.0018	2277.56	0.002	2277.56	0.00214	2277.56	0.00229	2277.56	0.00226	2277.56	0.00487	2277.56	0.00666
2278.04	0.00189	2278.04	0.00191	2278.04	0.00156	2278.04	0.00166	2278.04	0.00185	2278.04	0.00197	2278.04	0.0021	2278.04	0.00216	2278.04	0.00479	2278.04	0.00658
2278.52	0.00177	2278.52	0.00179	2278.52	0.00143	2278.52	0.00151	2278.52	0.00168	2278.52	0.00178	2278.52	0.00189	2278.52	0.00206	2278.52	0.0047	2278.52	0.0065
2279	0.00164	2279	0.00167	2279	0.00128	2279	0.00134	2279	0.00149	2279	0.00158	2279	0.00167	2279	0.00195	2279	0.00461	2279	0.00641
2279.49	0.00149	2279.49	0.00153	2279.49	0.00112	2279.49	0.00116	2279.49	0.00129	2279.49	0.00135	2279.49	0.00143	2279.49	0.00183	2279.49	0.0045	2279.49	0.00631
2279.97	0.00133	2279.97	0.00139	2279.97	0.000946004	2279.97	0.000976738	2279.97	0.00107	2279.97	0.00112	2279.97	0.00117	2279.97	0.00171	2279.97	0.0044	2279.97	0.00621
2280.45	0.00117	2280.45	0.00124	2280.45	0.000772353	2280.45	0.00078721	2280.45	0.000852287	2280.45	0.000872791	2280.45	0.000907645	2280.45	0.00158	2280.45	0.00429	2280.45	0.00612
2280.93	0.001	2280.93	0.0011	2280.93	0.000601608	2280.93	0.000602595	2280.93	0.000632316	2280.93	0.000631385	2280.93	0.000649758	2280.93	0.00146	2280.93	0.00418	2280.93	0.00602
2281.41	0.000836567	2281.41	0.000959173	2281.41	0.000439946	2281.41	0.000428792	2281.41	0.000426404	2281.41	0.000407204	2281.41	0.000411846	2281.41	0.00133	2281.41	0.00406	2281.41	0.00591
2281.9	0.000676148	2281.9	0.000817612	2281.9	0.000293449	2281.9	0.000273325	2281.9	0.000247508	2281.9	0.000216246	2281.9	0.000212006	2281.9	0.0012	2281.9	0.00393	2281.9	0.00579
2282.38	0.000522386	2282.38	0.000675052	2282.38	0.000168908	2282.38	0.000144098	2282.38	0.000109166	2282.38	7.55042e-05	2282.38	6.9119e-05	2282.38	0.00107	2282.38	0.0038	2282.38	0.00566
2282.86	0.000379726	2282.86	0.000534106	2282.86	7.4178e-05	2282.86	5.00418e-05	2282.86	2.37376e-05	2282.86	0	2282.86	0	2282.86	0.000929553	2282.86	0.00365	2282.86	0.00552
2283.34	0.000254212	2283.34	0.000400052	2283.34	1.58511e-05	2283.34	0	2283.34	0	2283.34	1.06543e-06	2283.34	1.67564e-05	2283.34	0.000792161	2283.34	0.00349	2283.34	0.00536
2283.82	0.000153054	2283.82	0.000280958	2283.82	0	2283.82	3.7998e-07	2283.82	4.34145e-05	2283.82	8.36477e-05	2283.82	0.000125557	2283.82	0.000663016	2283.82	0.00334	2283.82	0.00519
2284.31	8.14549e-05	2284.31	0.000183512	2284.31	2.95378e-05	2284.31	5.38118e-05	2284.31	0.000153921	2284.31	0.000246875	2284.31	0.000324786	2284.31	0.0005486	2284.31	0.00319	2284.31	0.00502
2284.79	4.13107e-05	2284.79	0.000111494	2284.79	0.000102755	2284.79	0.000157304	2284.79	0.000326671	2284.79	0.000483446	2284.79	0.000606269	2284.79	0.000452672	2284.79	0.00305	2284.79	0.00487
2285.27	3.01385e-05	2285.27	6.36615e-05	2285.27	0.000213616	2285.27	0.000303239	2285.27	0.000552237	2285.27	0.000780471	2285.27	0.000955991	2285.27	0.000375213	2285.27	0.00293	2285.27	0.00471
2285.75	4.14713e-05	2285.75	3.49469e-05	2285.75	0.000353806	2285.75	0.000480439	2285.75	0.000818931	2285.75	0.00112	2285.75	0.00136	2285.75	0.000312621	2285.75	0.00281	2285.75	0.00457
2286.24	6.76774e-05	2286.24	1.83955e-05	2286.24	0.000513423	2286.24	0.000677578	2286.24	0.00111	2286.24	0.0015	2286.24	0.00179	2286.24	0.000259776	2286.24	0.0027	2286.24	0.00443
2286.72	0.000101979	2286.72	8.367e-06	2286.72	0.00068377	2286.72	0.000885531	2286.72	0.00143	2286.72	0.00188	2286.72	0.00224	2286.72	0.000212566	2286.72	0.0026	2286.72	0.0043
2287.2	0.000140649	2287.2	2.22772e-06	2287.2	0.000860144	2287.2	0.0011	2287.2	0.00175	2287.2	0.00228	2287.2	0.0027	2287.2	0.000169521	2287.2	0.0025	2287.2	0.00416
2287.68	0.000182504	2287.68	0	2287.68	0.00104	2287.68	0.00132	2287.68	0.00208	2287.68	0.00268	2287.68	0.00315	2287.68	0.000131334	2287.68	0.0024	2287.68	0.00403
2288.16	0.000228822	2288.16	3.93391e-06	2288.16	0.00122	2288.16	0.00154	2288.16	0.00241	2288.16	0.00307	2288.16	0.0036	2288.16	0.000100283	2288.16	0.0023	2288.16	0.00391
2288.65	0.00028022	2288.65	1.53482e-05	2288.65	0.00141	2288.65	0.00177	2288.65	0.00275	2288.65	0.00347	2288.65	0.00405	2288.65	7.70964e-05	2288.65	0.00222	2288.65	0.00379
2289.13	0.00033624	2289.13	3.43025e-05	2289.13	0.00159	2289.13	0.00201	2289.13	0.00309	2289.13	0.00387	2289.13	0.0045	2289.13	6.11468e-05	2289.13	0.00213	2289.13	0.00368
2289.61	0.000395114	2289.61	5.87963e-05	2289.61	0.00179	2289.61	0.00225	2289.61	0.00344	2289.61	0.00428	2289.61	0.00496	2289.61	4.94337e-05	2289.61	0.00205	2289.61	0.00357
2290.09	0.000454719	2290.09	8.62256e-05	2290.09	0.00198	2290.09	0.00249	2290.09	0.00379	2290.09	0.00469	2290.09	0.00544	2290.09	3.86015e-05	2290.09	0.00197	2290.09	0.00346
2290.57	0.000514533	2290.57	0.000115119	2290.57	0.00218	2290.57	0.00274	2290.57	0.00415	2290.57	0.00512	2290.57	0.00592	2290.57	2.67437e-05	2290.57	0.00188	2290.57	0.00335
2291.06	0.000576155	2291.06	0.000145979	2291.06	0.00239	2291.06	0.00299	2291.06	0.00453	2291.06	0.00556	2291.06	0.00643	2291.06	1.44665e-05	2291.06	0.00179	2291.06	0.00323
2291.54	0.000642917	2291.54	0.000180733	2291.54	0.00261	2291.54	0.00326	2291.54	0.00491	2291.54	0.00602	2291.54	0.00695	2291.54	4.51377e-06	2291.54	0.0017	2291.54	0.00311
2292.02	0.000718051	2292.02	0.00022158	2292.02	0.00283	2292.02	0.00354	2292.02	0.0053	2292.02	0.00649	2292.02	0.00748	2292.02	0	2292.02	0.00162	2292.02	0.003
2292.5	0.000802632	2292.5	0.000269175	2292.5	0.00307	2292.5	0.00382	2292.5	0.00571	2292.5	0.00699	2292.5	0.00803	2292.5	3.05416e-06	2292.5	0.00154	2292.5	0.00289
2292.99	0.000895193	2292.99	0.000322167	2292.99	0.00331	2292.99	0.00412	2292.99	0.00612	2292.99	0.00749	2292.99	0.00857	2292.99	1.28853e-05	2292.99	0.00147	2292.99	0.00279
2293.47	0.000991615	2293.47	0.00037761	2293.47	0.00356	2293.47	0.00441	2293.47	0.00653	2293.47	0.00799	2293.47	0.00912	2293.47	2.66999e-05	2293.47	0.00141	2293.47	0.00269
2293.95	0.00109	2293.95	0.000432521	2293.95	0.00381	2293.95	0.00471	2293.95	0.00694	2293.95	0.00849	2293.95	0.00966	2293.95	4.10496e-05	2293.95	0.00135	2293.95	0.00259
2294.43	0.00118	2294.43	0.00048561	2294.43	0.00405	2294.43	0.005	2294.43	0.00735	2294.43	0.00899	2294.43	0.01019	2294.43	5.37849e-05	2294.43	0.00128	2294.43	0.00249
2294.91	0.00127	2294.91	0.000538118	2294.91	0.00429	2294.91	0.00529	2294.91	0.00775	2294.91	0.00947	2294.91	0.01072	2294.91	6.52421e-05	2294.91	0.00122	2294.91	0.00239
2295.4	0.00136	2295.4	0.000592407	2295.4	0.00453	2295.4	0.00557	2295.4	0.00815	2295.4	0.00996	2295.4	0.01124	2295.4	7.7814e-05	2295.4	0.00116	2295.4	0.0023
2295.88	0.00145	2295.88	0.000651285	2295.88	0.00478	2295.88	0.00586	2295.88	0.00854	2295.88	0.01043	2295.88	0.01177	2295.88	9.46444e-05	2295.88	0.0011	2295.88	0.00221
2296.36	0.00154	2296.36	0.000715665	2296.36	0.00502	2296.36	0.00615	2296.36	0.00894	2296.36	0.01091	2296.36	0.0123	2296.36	0.000117082	2296.36	0.00104	2296.36	0.00212
2296.84	0.00165	2296.84	0.000784172	2296.84	0.00527	2296.84	0.00645	2296.84	0.00935	2296.84	0.01139	2296.84	0.01283	2296.84	0.00014402	2296.84	0.00099321	2296.84	0.00205
2297.32	0.00175	2297.32	0.000854263	2297.32	0.00553	2297.32	0.00676	2297.32	0.00976	2297.32	0.01189	2297.32	0.01338	2297.32	0.000172445	2297.32	0.000944898	2297.32	0.00197
2297.81	0.00186	2297.81	0.000923926	2297.81	0.00579	2297.81	0.00707	2297.81	0.01018	2297.81	0.01239	2297.81	0.01394	2297.81	0.000198994	2297.81	0.000895294	2297.81	0.00188
2298.29	0.00197	2298.29	0.000993537	2298.29	0.00606	2298.29	0.00739	2298.29	0.01062	2298.29	0.01291	2298.29	0.01451	2298.29	0.000222701	2298.29	0.00084293	2298.29	0.0018
2298.77	0.00208	2298.77	0.00107	2298.77	0.00633	2298.77	0.00772	2298.77	0.01107	2298.77	0.01344	2298.77	0.01511	2298.77	0.000245856	2298.77	0.000789548	2298.77	0.00171
2299.25	0.0022	2299.25	0.00115	2299.25	0.00662	2299.25	0.00807	2299.25	0.01153	2299.25	0.01399	2299.25	0.01572	2299.25	0.000273135	2299.25	0.000739022	2299.25	0.00162
2299.74	0.00233	2299.74	0.00124	2299.74	0.00692	2299.74	0.00843	2299.74	0.012	2299.74	0.01455	2299.74	0.01634	2299.74	0.000309529	2299.74	0.000695818	2299.74	0.00155
2300.22	0.00247	2300.22	0.00134	2300.22	0.00722	2300.22	0.00879	2300.22	0.01247	2300.22	0.0151	2300.22	0.01695	2300.22	0.000357473	2300.22	0.000662774	2300.22	0.00149
2300.7	0.00262	2300.7	0.00144	2300.7	0.00752	2300.7	0.00916	2300.7	0.01293	2300.7	0.01564	2300.7	0.01754	2300.7	0.000414167	2300.7	0.000638411	2300.7	0.00145
2301.18	0.00276	2301.18	0.00154	2301.18	0.00781	2301.18	0.0095	2301.18	0.01336	2301.18	0.01614	2301.18	0.0181	2301.18	0.000473093	2301.18	0.000617384	2301.18	0.00142
2301.66	0.0029	2301.66	0.00164	2301.66	0.00808	2301.66	0.00983	2301.66	0.01377	2301.66	0.01662	2301.66	0.01862	2301.66	0.000525752	2301.66	0.0005921	2301.66	0.00138
2302.15	0.00302	2302.15	0.00172	2302.15	0.00833	2302.15	0.01015	2302.15	0.01416	2302.15	0.01708	2302.15	0.01913	2302.15	0.000565335	2302.15	0.000555358	2302.15	0.00133
2302.63	0.00312	2302.63	0.00179	2302.63	0.00859	2302.63	0.01047	2302.63	0.01456	2302.63	0.01755	2302.63	0.01966	2302.63	0.00059005	2302.63	0.00050328	2302.63	0.00126
2303.11	0.00322	2303.11	0.00186	2303.11	0.00885	2303.11	0.01081	2303.11	0.015	2303.11	0.01807	2303.11	0.02024	2303.11	0.000604007	2303.11	0.000436384	2303.11	0.00116
2303.59	0.00333	2303.59	0.00193	2303.59	0.00917	2303.59	0.0112	2303.59	0.01552	2303.59	0.01869	2303.59	0.02093	2303.59	0.000616142	2303.59	0.000359238	2303.59	0.00105
2304.07	0.00346	2304.07	0.00202	2304.07	0.00954	2304.07	0.01166	2304.07	0.01614	2304.07	0.01943	2304.07	0.02175	2304.07	0.000637537	2304.07	0.000278653	2304.07	0.000915912
2304.56	0.00364	2304.56	0.00214	2304.56	0.00999	2304.56	0.0122	2304.56	0.01687	2304.56	0.02032	2304.56	0.02272	2304.56	0.000677915	2304.56	0.00020147	2304.56	0.000775913
2305.04	0.00386	2305.04	0.00229	2305.04	0.01051	2305.04	0.01284	2305.04	0.01773	2305.04	0.02135	2305.04	0.02385	2305.04	0.000743989	2305.04	0.000133306	2305.04	0.000634633
2305.52	0.00412	2305.52	0.00248	2305.52	0.01111	2305.52	0.01355	2305.52	0.01869	2305.52	0.0225	2305.52	0.02511	2305.52	0.000838333	2305.52	7.78967e-05	2305.52	0.000498712
2306	0.00442	2306	0.00269	2306	0.01176	2306	0.01433	2306	0.01974	2306	0.02374	2306	0.02648	2306	0.000960124	2306	3.68659e-05	2306	0.000373937
2306.48	0.00476	2306.48	0.00294	2306.48	0.01246	2306.48	0.01515	2306.48	0.02085	2306.48	0.02505	2306.48	0.02792	2306.48	0.00111	2306.48	1.15295e-05	2306.48	0.000264845
2306.97	0.00512	2306.97	0.0032	2306.97	0.01318	2306.97	0.016	2306.97	0.02198	2306.97	0.02639	2306.97	0.0294	2306.97	0.00128	2306.97	1.94646e-06	2306.97	0.000174893
2307.45	0.00551	2307.45	0.00349	2307.45	0.01392	2307.45	0.01687	2307.45	0.02313	2307.45	0.02775	2307.45	0.03089	2307.45	0.00146	2307.45	8.13091e-06	2307.45	0.000106035
2307.93	0.00591	2307.93	0.00379	2307.93	0.01466	2307.93	0.01775	2307.93	0.02427	2307.93	0.02909	2307.93	0.03238	2307.93	0.00166	2307.93	2.91101e-05	2307.93	5.73606e-05
2308.41	0.00633	2308.41	0.0041	2308.41	0.0154	2308.41	0.01862	2308.41	0.02539	2308.41	0.03042	2308.41	0.03385	2308.41	0.00187	2308.41	6.45083e-05	2308.41	2.69976e-05
2308.89	0.00675	2308.89	0.00441	2308.89	0.01612	2308.89	0.01948	2308.89	0.02649	2308.89	0.03172	2308.89	0.03528	2308.89	0.00208	2308.89	0.000114678	2308.89	1.37505e-05
2309.38	0.00718	2309.38	0.00473	2309.38	0.01683	2309.38	0.02031	2309.38	0.02756	2309.38	0.03297	2309.38	0.03665	2309.38	0.00231	2309.38	0.000181725	2309.38	1.82004e-05
2309.86	0.00761	2309.86	0.00506	2309.86	0.01752	2309.86	0.02112	2309.86	0.02859	2309.86	0.03416	2309.86	0.03796	2309.86	0.00255	2309.86	0.000270246	2309.86	4.44897e-05
2310.34	0.00805	2310.34	0.0054	2310.34	0.0182	2310.34	0.02189	2310.34	0.02957	2310.34	0.03529	2310.34	0.03919	2310.34	0.0028	2310.34	0.000385935	2310.34	9.83863e-05
2310.82	0.0085	2310.82	0.00576	2310.82	0.01885	2310.82	0.02263	2310.82	0.03049	2310.82	0.03634	2310.82	0.04033	2310.82	0.00308	2310.82	0.000533802	2310.82	0.000186476
2311.31	0.00894	2311.31	0.00613	2311.31	0.01947	2311.31	0.02334	2311.31	0.03135	2311.31	0.03732	2311.31	0.04137	2311.31	0.00338	2311.31	0.00071345	2311.31	0.000310189
2311.79	0.00939	2311.79	0.00651	2311.79	0.02007	2311.79	0.02401	2311.79	0.03216	2311.79	0.03822	2311.79	0.04234	2311.79	0.00371	2311.79	0.000917932	2311.79	0.000463344
2312.27	0.00982	2312.27	0.00688	2312.27	0.02064	2312.27	0.02465	2312.27	0.03291	2312.27	0.03906	2312.27	0.04324	2312.27	0.00403	2312.27	0.00113	2312.27	0.000631669
2312.75	0.01023	2312.75	0.00722	2312.75	0.02117	2312.75	0.02526	2312.75	0.03363	2312.75	0.03987	2312.75	0.0441	2312.75	0.00435	2312.75	0.00134	2312.75	0.000793916
2313.23	0.0106	2313.23	0.00753	2313.23	0.02168	2313.23	0.02585	2313.23	0.03432	2313.23	0.04066	2313.23	0.04495	2313.23	0.00463	2313.23	0.00151	2313.23	0.000927881
2313.72	0.01094	2313.72	0.0078	2313.72	0.02218	2313.72	0.02643	2313.72	0.03502	2313.72	0.04148	2313.72	0.04584	2313.72	0.00487	2313.72	0.00164	2313.72	0.00102
2314.2	0.01124	2314.2	0.00803	2314.2	0.02267	2314.2	0.02704	2314.2	0.03576	2314.2	0.04237	2314.2	0.04681	2314.2	0.00506	2314.2	0.00172	2314.2	0.00105
2314.68	0.01153	2314.68	0.00825	2314.68	0.02321	2314.68	0.02769	2314.68	0.03658	2314.68	0.04336	2314.68	0.04791	2314.68	0.00521	2314.68	0.00175	2314.68	0.00103
2315.16	0.01184	2315.16	0.00847	2315.16	0.0238	2315.16	0.02843	2315.16	0.03751	2315.16	0.04449	2315.16	0.04917	2315.16	0.00535	2315.16	0.00176	2315.16	0.000970941
2315.64	0.01218	2315.64	0.00871	2315.64	0.02448	2315.64	0.02928	2315.64	0.03857	2315.64	0.04578	2315.64	0.05061	2315.64	0.00549	2315.64	0.00175	2315.64	0.000892298
2316.13	0.01258	2316.13	0.009	2316.13	0.02526	2316.13	0.03024	2316.13	0.03979	2316.13	0.04725	2316.13	0.05225	2316.13	0.00566	2316.13	0.00176	2316.13	0.000816261
2316.61	0.01306	2316.61	0.00936	2316.61	0.02616	2316.61	0.03133	2316.61	0.04117	2316.61	0.04889	2316.61	0.05408	2316.61	0.00589	2316.61	0.0018	2316.61	0.000766649
2317.09	0.01364	2317.09	0.00979	2317.09	0.02718	2317.09	0.03255	2317.09	0.04272	2317.09	0.05071	2317.09	0.0561	2317.09	0.00619	2317.09	0.00189	2317.09	0.000764934
2317.57	0.01432	2317.57	0.01031	2317.57	0.02832	2317.57	0.03391	2317.57	0.04442	2317.57	0.0527	2317.57	0.0583	2317.57	0.00658	2317.57	0.00205	2317.57	0.0008301
2318.05	0.01512	2318.05	0.01094	2318.05	0.02959	2318.05	0.03539	2318.05	0.04626	2318.05	0.05484	2318.05	0.06067	2318.05	0.00707	2318.05	0.00229	2318.05	0.000976596
2318.54	0.01605	2318.54	0.01168	2318.54	0.03097	2318.54	0.037	2318.54	0.04824	2318.54	0.05712	2318.54	0.06318	2318.54	0.00766	2318.54	0.00262	2318.54	0.00121
2319.02	0.01709	2319.02	0.01254	2319.02	0.03246	2319.02	0.03873	2319.02	0.05034	2319.02	0.05953	2319.02	0.06582	2319.02	0.00837	2319.02	0.00304	2319.02	0.00154
2319.5	0.01823	2319.5	0.01348	2319.5	0.03403	2319.5	0.04054	2319.5	0.05252	2319.5	0.06202	2319.5	0.06854	2319.5	0.00917	2319.5	0.00355	2319.5	0.00194
2319.98	0.01945	2319.98	0.0145	2319.98	0.03564	2319.98	0.0424	2319.98	0.05474	2319.98	0.06456	2319.98	0.0713	2319.98	0.01004	2319.98	0.00412	2319.98	0.0024
2320.47	0.02072	2320.47	0.01555	2320.47	0.03726	2320.47	0.04427	2320.47	0.05697	2320.47	0.0671	2320.47	0.07404	2320.47	0.01096	2320.47	0.00475	2320.47	0.00291
2320.95	0.02199	2320.95	0.0166	2320.95	0.03885	2320.95	0.0461	2320.95	0.05915	2320.95	0.0696	2320.95	0.07671	2320.95	0.01188	2320.95	0.0054	2320.95	0.00343
2321.43	0.02324	2321.43	0.01762	2321.43	0.04038	2321.43	0.04787	2321.43	0.06126	2321.43	0.072	2321.43	0.07927	2321.43	0.01279	2321.43	0.00605	2321.43	0.00395
2321.91	0.02443	2321.91	0.01861	2321.91	0.04185	2321.91	0.04956	2321.91	0.06328	2321.91	0.0743	2321.91	0.08171	2321.91	0.01367	2321.91	0.00669	2321.91	0.00446
2322.39	0.02557	2322.39	0.01954	2322.39	0.04324	2322.39	0.05116	2322.39	0.0652	2322.39	0.0765	2322.39	0.08404	2322.39	0.0145	2322.39	0.00729	2322.39	0.00493
2322.88	0.02663	2322.88	0.02042	2322.88	0.04457	2322.88	0.05267	2322.88	0.06704	2322.88	0.0786	2322.88	0.08627	2322.88	0.01527	2322.88	0.00783	2322.88	0.00535
2323.36	0.0276	2323.36	0.02121	2323.36	0.04583	2323.36	0.05412	2323.36	0.0688	2323.36	0.08062	2323.36	0.08844	2323.36	0.01598	2323.36	0.0083	2323.36	0.00571
2323.84	0.02849	2323.84	0.02193	2323.84	0.04702	2323.84	0.05551	2323.84	0.07049	2323.84	0.08257	2323.84	0.09056	2323.84	0.0166	2323.84	0.00868	2323.84	0.006
2324.32	0.02929	2324.32	0.02256	2324.32	0.04815	2324.32	0.05683	2324.32	0.07212	2324.32	0.08447	2324.32	0.09264	2324.32	0.01715	2324.32	0.00898	2324.32	0.0062
2324.8	0.02999	2324.8	0.02311	2324.8	0.04923	2324.8	0.05811	2324.8	0.0737	2324.8	0.08633	2324.8	0.0947	2324.8	0.01761	2324.8	0.00919	2324.8	0.00633
2325.29	0.03064	2325.29	0.02361	2325.29	0.05027	2325.29	0.05935	2325.29	0.07525	2325.29	0.08816	2325.29	0.09674	2325.29	0.01802	2325.29	0.00935	2325.29	0.00641
2325.77	0.03127	2325.77	0.02411	2325.77	0.0513	2325.77	0.0606	2325.77	0.07681	2325.77	0.08999	2325.77	0.09879	2325.77	0.01841	2325.77	0.0095	2325.77	0.00648
2326.25	0.03192	2326.25	0.02464	2326.25	0.05237	2326.25	0.06188	2326.25	0.07839	2326.25	0.09185	2326.25	0.10086	2326.25	0.01883	2326.25	0.00969	2326.25	0.0066
2326.73	0.03265	2326.73	0.02526	2326.73	0.05348	2326.73	0.06322	2326.73	0.08002	2326.73	0.09374	2326.73	0.10295	2326.73	0.0193	2326.73	0.00996	2326.73	0.00679
2327.22	0.03348	2327.22	0.02598	2327.22	0.05467	2327.22	0.06463	2327.22	0.08171	2327.22	0.09566	2327.22	0.10507	2327.22	0.01988	2327.22	0.01036	2327.22	0.0071
2327.7	0.03444	2327.7	0.02682	2327.7	0.05594	2327.7	0.0661	2327.7	0.08345	2327.7	0.09761	2327.7	0.10718	2327.7	0.02058	2327.7	0.0109	2327.7	0.00755
2328.18	0.03553	2328.18	0.02776	2328.18	0.05728	2328.18	0.06764	2328.18	0.08522	2328.18	0.09956	2328.18	0.10928	2328.18	0.02142	2328.18	0.01157	2328.18	0.00814
2328.66	0.03675	2328.66	0.02881	2328.66	0.05868	2328.66	0.06922	2328.66	0.08701	2328.66	0.10151	2328.66	0.11135	2328.66	0.02239	2328.66	0.01239	2328.66	0.00887
2329.14	0.03813	2329.14	0.02996	2329.14	0.06015	2329.14	0.07086	2329.14	0.08882	2329.14	0.10345	2329.14	0.11339	2329.14	0.02351	2329.14	0.01335	2329.14	0.00975
2329.63	0.03967	2329.63	0.03124	2329.63	0.06169	2329.63	0.07257	2329.63	0.09067	2329.63	0.10541	2329.63	0.11544	2329.63	0.0248	2329.63	0.01445	2329.63	0.01078
2330.11	0.04139	2330.11	0.03267	2330.11	0.06332	2330.11	0.07439	2330.11	0.09257	2330.11	0.10745	2330.11	0.11755	2330.11	0.02625	2330.11	0.01571	2330.11	0.01197
2330.59	0.04332	2330.59	0.03424	2330.59	0.06507	2330.59	0.07633	2330.59	0.09456	2330.59	0.10959	2330.59	0.11973	2330.59	0.02788	2330.59	0.01711	2330.59	0.0133
2331.07	0.04543	2331.07	0.03596	2331.07	0.06692	2331.07	0.0784	2331.07	0.09664	2331.07	0.11184	2331.07	0.12201	2331.07	0.02967	2331.07	0.01867	2331.07	0.01478
2331.55	0.04772	2331.55	0.03779	2331.55	0.06885	2331.55	0.08058	2331.55	0.09881	2331.55	0.11419	2331.55	0.12437	2331.55	0.03159	2331.55	0.02034	2331.55	0.01636
2332.04	0.05011	2332.04	0.0397	2332.04	0.07085	2332.04	0.08285	2332.04	0.10104	2332.04	0.11662	2332.04	0.12679	2332.04	0.0336	2332.04	0.02209	2332.04	0.01801
2332.52	0.05258	2332.52	0.04165	2332.52	0.0729	2332.52	0.08518	2332.52	0.10333	2332.52	0.11911	2332.52	0.12927	2332.52	0.03565	2332.52	0.0239	2332.52	0.01971
2333	0.05509	2333	0.04364	2333	0.07499	2333	0.08758	2333	0.10569	2333	0.12166	2333	0.13181	2333	0.03774	2333	0.02575	2333	0.02145
2333.48	0.05765	2333.48	0.04568	2333.48	0.07717	2333.48	0.09008	2333.48	0.10814	2333.48	0.12431	2333.48	0.13447	2333.48	0.03986	2333.48	0.02763	2333.48	0.02322
2333.97	0.06027	2333.97	0.04779	2333.97	0.07945	2333.97	0.09271	2333.97	0.11073	2333.97	0.12711	2333.97	0.1373	2333.97	0.04203	2333.97	0.02958	2333.97	0.02505
2334.45	0.06296	2334.45	0.05001	2334.45	0.08188	2334.45	0.09549	2334.45	0.11348	2334.45	0.13009	2334.45	0.14033	2334.45	0.04427	2334.45	0.03158	2334.45	0.02694
2334.93	0.0657	2334.93	0.05233	2334.93	0.08442	2334.93	0.09841	2334.93	0.11637	2334.93	0.13322	2334.93	0.14354	2334.93	0.04657	2334.93	0.03363	2334.93	0.02888
2335.41	0.06845	2335.41	0.0547	2335.41	0.08704	2335.41	0.10139	2335.41	0.11934	2335.41	0.13642	2335.41	0.14683	2335.41	0.04889	2335.41	0.03571	2335.41	0.03085
2335.89	0.07111	2335.89	0.05704	2335.89	0.08962	2335.89	0.10432	2335.89	0.12226	2335.89	0.13956	2335.89	0.15006	2335.89	0.05116	2335.89	0.03773	2335.89	0.03278
2336.38	0.0736	2336.38	0.05928	2336.38	0.09208	2336.38	0.10709	2336.38	0.12502	2336.38	0.14252	2336.38	0.15309	2336.38	0.0533	2336.38	0.03964	2336.38	0.0346
2336.86	0.07582	2336.86	0.06134	2336.86	0.09434	2336.86	0.10962	2336.86	0.12753	2336.86	0.1452	2336.86	0.15584	2336.86	0.05524	2336.86	0.04138	2336.86	0.03628
2337.34	0.07777	2337.34	0.06321	2337.34	0.09639	2337.34	0.11192	2337.34	0.12978	2337.34	0.14761	2337.34	0.1583	2337.34	0.05695	2337.34	0.04293	2337.34	0.03777
2337.82	0.07949	2337.82	0.06494	2337.82	0.09829	2337.82	0.11405	2337.82	0.13187	2337.82	0.14986	2337.82	0.16058	2337.82	0.05849	2337.82	0.04432	2337.82	0.03911
2338.3	0.08109	2338.3	0.06661	2338.3	0.10015	2338.3	0.11615	2338.3	0.13393	2338.3	0.1521	2338.3	0.16287	2338.3	0.05991	2338.3	0.04561	2338.3	0.04035
2338.79	0.08269	2338.79	0.0683	2338.79	0.10208	2338.79	0.11833	2338.79	0.1361	2338.79	0.15449	2338.79	0.16533	2338.79	0.06132	2338.79	0.04687	2338.79	0.04156
2339.27	0.08438	2339.27	0.0701	2339.27	0.10416	2339.27	0.12068	2339.27	0.13848	2339.27	0.15711	2339.27	0.16805	2339.27	0.06279	2339.27	0.04819	2339.27	0.04279
2339.75	0.0862	2339.75	0.07202	2339.75	0.10639	2339.75	0.12317	2339.75	0.14105	2339.75	0.15994	2339.75	0.171	2339.75	0.06435	2339.75	0.04959	2339.75	0.04409
2340.23	0.08809	2340.23	0.07399	2340.23	0.10866	2340.23	0.1257	2340.23	0.14368	2340.23	0.1628	2340.23	0.174	2340.23	0.06597	2340.23	0.05105	2340.23	0.04545
2340.72	0.08992	2340.72	0.07589	2340.72	0.11081	2340.72	0.12806	2340.72	0.14613	2340.72	0.16542	2340.72	0.17674	2340.72	0.06755	2340.72	0.0525	2340.72	0.0468
2341.2	0.09149	2341.2	0.07755	2341.2	0.11259	2341.2	0.12998	2341.2	0.14811	2341.2	0.16748	2341.2	0.17888	2341.2	0.06894	2341.2	0.05382	2341.2	0.04802
2341.68	0.0926	2341.68	0.07877	2341.68	0.11379	2341.68	0.13122	2341.68	0.14936	2341.68	0.16868	2341.68	0.18011	2341.68	0.06997	2341.68	0.05483	2341.68	0.04899
2342.16	0.09306	2342.16	0.07939	2342.16	0.11421	2342.16	0.13157	2342.16	0.14966	2342.16	0.16881	2342.16	0.18018	2342.16	0.07048	2342.16	0.05541	2342.16	0.04955
2342.64	0.09273	2342.64	0.07926	2342.64	0.11371	2342.64	0.13087	2342.64	0.14885	2342.64	0.1677	2342.64	0.17894	2342.64	0.07035	2342.64	0.05544	2342.64	0.04961
2343.13	0.09152	2343.13	0.07831	2343.13	0.1122	2343.13	0.129	2343.13	0.14684	2343.13	0.16524	2343.13	0.17625	2343.13	0.06951	2343.13	0.05484	2343.13	0.04908
2343.61	0.08939	2343.61	0.07649	2343.61	0.10962	2343.61	0.12586	2343.61	0.14351	2343.61	0.16134	2343.61	0.172	2343.61	0.06791	2343.61	0.05359	2343.61	0.04794
2344.09	0.08632	2344.09	0.07379	2344.09	0.10593	2344.09	0.12142	2344.09	0.13882	2344.09	0.15591	2344.09	0.1661	2344.09	0.06557	2344.09	0.0517	2344.09	0.04619
2344.57	0.08235	2344.57	0.07026	2344.57	0.10118	2344.57	0.11572	2344.57	0.13275	2344.57	0.14896	2344.57	0.15857	2344.57	0.0625	2344.57	0.0492	2344.57	0.04388
2345.05	0.07758	2345.05	0.06602	2345.05	0.09551	2345.05	0.10898	2345.05	0.12551	2345.05	0.14074	2345.05	0.14969	2345.05	0.0588	2345.05	0.04616	2345.05	0.04107
2345.54	0.0722	2345.54	0.06124	2345.54	0.08922	2345.54	0.10158	2345.54	0.11747	2345.54	0.1317	2345.54	0.13997	2345.54	0.05458	2345.54	0.04267	2345.54	0.03786
2346.02	0.06646	2346.02	0.05614	2346.02	0.08268	2346.02	0.09401	2346.02	0.10916	2346.02	0.12247	2346.02	0.13012	2346.02	0.05002	2346.02	0.03885	2346.02	0.03436
2346.5	0.06064	2346.5	0.05096	2346.5	0.07629	2346.5	0.08676	2346.5	0.10114	2346.5	0.11369	2346.5	0.12084	2346.5	0.04529	2346.5	0.03485	2346.5	0.03069
2346.98	0.05498	2346.98	0.04591	2346.98	0.07037	2346.98	0.08018	2346.98	0.09386	2346.98	0.10587	2346.98	0.11266	2346.98	0.04058	2346.98	0.03078	2346.98	0.02694
2347.47	0.04968	2347.47	0.04116	2347.47	0.06514	2347.47	0.07452	2347.47	0.08763	2347.47	0.09933	2347.47	0.10594	2347.47	0.03605	2347.47	0.02676	2347.47	0.02323
2347.95	0.0449	2347.95	0.03684	2347.95	0.06074	2347.95	0.06991	2347.95	0.08264	2347.95	0.09426	2347.95	0.10084	2347.95	0.03183	2347.95	0.02291	2347.95	0.01964
2348.43	0.04074	2348.43	0.03305	2348.43	0.05726	2348.43	0.06641	2348.43	0.07897	2348.43	0.09071	2348.43	0.09744	2348.43	0.02802	2348.43	0.01933	2348.43	0.01627
2348.91	0.03732	2348.91	0.02989	2348.91	0.05476	2348.91	0.06404	2348.91	0.07667	2348.91	0.08872	2348.91	0.09573	2348.91	0.02473	2348.91	0.01611	2348.91	0.0132
2349.39	0.03473	2349.39	0.02743	2349.39	0.05327	2349.39	0.06282	2349.39	0.07577	2349.39	0.08828	2349.39	0.0957	2349.39	0.02208	2349.39	0.01338	2349.39	0.01054
2349.88	0.03305	2349.88	0.02578	2349.88	0.05283	2349.88	0.06276	2349.88	0.07627	2349.88	0.08938	2349.88	0.09732	2349.88	0.02016	2349.88	0.01123	2349.88	0.00838
2350.36	0.03236	2350.36	0.02498	2350.36	0.05345	2350.36	0.06383	2350.36	0.07814	2350.36	0.09194	2350.36	0.10049	2350.36	0.01906	2350.36	0.00977	2350.36	0.00683
2350.84	0.03264	2350.84	0.02507	2350.84	0.05505	2350.84	0.06595	2350.84	0.08124	2350.84	0.0958	2350.84	0.10502	2350.84	0.01882	2350.84	0.00904	2350.84	0.00595
2351.32	0.03382	2351.32	0.02596	2351.32	0.0575	2351.32	0.06893	2351.32	0.08535	2351.32	0.10068	2351.32	0.1106	2351.32	0.01938	2351.32	0.00906	2351.32	0.00573
2351.8	0.0357	2351.8	0.02751	2351.8	0.06057	2351.8	0.07253	2351.8	0.09012	2351.8	0.10621	2351.8	0.11683	2351.8	0.02061	2351.8	0.00971	2351.8	0.00611
2352.29	0.03802	2352.29	0.0295	2352.29	0.06398	2352.29	0.07646	2352.29	0.0952	2352.29	0.11202	2352.29	0.1233	2352.29	0.0223	2352.29	0.01082	2352.29	0.00693
2352.77	0.04056	2352.77	0.03172	2352.77	0.06751	2352.77	0.08051	2352.77	0.10031	2352.77	0.11782	2352.77	0.12971	2352.77	0.02424	2352.77	0.0122	2352.77	0.00803
2353.25	0.04316	2353.25	0.03404	2353.25	0.07105	2353.25	0.08455	2353.25	0.10533	2353.25	0.1235	2353.25	0.13594	2353.25	0.02628	2353.25	0.0137	2353.25	0.00929
2353.73	0.04577	2353.73	0.03641	2353.73	0.07457	2353.73	0.0886	2353.73	0.11026	2353.73	0.12911	2353.73	0.14207	2353.73	0.02836	2353.73	0.01525	2353.73	0.01061
2354.22	0.04841	2354.22	0.03884	2354.22	0.07813	2354.22	0.0927	2354.22	0.11521	2354.22	0.13476	2354.22	0.1482	2354.22	0.03048	2354.22	0.01684	2354.22	0.012
2354.7	0.05114	2354.7	0.04135	2354.7	0.08176	2354.7	0.09687	2354.7	0.12021	2354.7	0.14049	2354.7	0.15439	2354.7	0.03267	2354.7	0.01849	2354.7	0.01346
2355.18	0.05394	2355.18	0.04392	2355.18	0.0854	2355.18	0.10105	2355.18	0.12521	2355.18	0.14621	2355.18	0.16055	2355.18	0.03492	2355.18	0.0202	2355.18	0.01497
2355.66	0.05673	2355.66	0.04647	2355.66	0.08895	2355.66	0.10511	2355.66	0.13005	2355.66	0.15174	2355.66	0.16648	2355.66	0.03717	2355.66	0.02192	2355.66	0.01651
2356.14	0.05938	2356.14	0.04889	2356.14	0.09227	2356.14	0.10889	2356.14	0.13454	2356.14	0.15686	2356.14	0.17196	2356.14	0.03931	2356.14	0.0236	2356.14	0.018
2356.62	0.06182	2356.62	0.05111	2356.62	0.09527	2356.62	0.11229	2356.62	0.13855	2356.62	0.16142	2356.62	0.17684	2356.62	0.04128	2356.62	0.02516	2356.62	0.01939
2357.11	0.06401	2357.11	0.05309	2357.11	0.09792	2357.11	0.11528	2357.11	0.14205	2357.11	0.16538	2357.11	0.18108	2357.11	0.04306	2357.11	0.0266	2357.11	0.02067
2357.59	0.06596	2357.59	0.05487	2357.59	0.10025	2357.59	0.11789	2357.59	0.14507	2357.59	0.16879	2357.59	0.18473	2357.59	0.04465	2357.59	0.02792	2357.59	0.02184
2358.07	0.0677	2358.07	0.05646	2358.07	0.10228	2358.07	0.12015	2358.07	0.14765	2358.07	0.17168	2358.07	0.1878	2358.07	0.0461	2358.07	0.02914	2358.07	0.02292
2358.55	0.06922	2358.55	0.05784	2358.55	0.10399	2358.55	0.12201	2358.55	0.14977	2358.55	0.17402	2358.55	0.19027	2358.55	0.04739	2358.55	0.03026	2358.55	0.02391
2359.04	0.07045	2359.04	0.05897	2359.04	0.1053	2359.04	0.12342	2359.04	0.15136	2359.04	0.17572	2359.04	0.19203	2359.04	0.04848	2359.04	0.03122	2359.04	0.02474
2359.52	0.07132	2359.52	0.05978	2359.52	0.10616	2359.52	0.12428	2359.52	0.15233	2359.52	0.17671	2359.52	0.19299	2359.52	0.0493	2359.52	0.03195	2359.52	0.02537
2360	0.07179	2360	0.06023	2360	0.10652	2360	0.1246	2360	0.15268	2360	0.17699	2360	0.19319	2360	0.0498	2360	0.03241	2360	0.02576
2360.48	0.07187	2360.48	0.06034	2360.48	0.10646	2360.48	0.12444	2360.48	0.15247	2360.48	0.17667	2360.48	0.19274	2360.48	0.04997	2360.48	0.03259	2360.48	0.02588
2360.97	0.07165	2360.97	0.06018	2360.97	0.10608	2360.97	0.12391	2360.97	0.15185	2360.97	0.17592	2360.97	0.19184	2360.97	0.04988	2360.97	0.03253	2360.97	0.0258
2361.45	0.07124	2361.45	0.05986	2361.45	0.10547	2361.45	0.12314	2361.45	0.15094	2361.45	0.17486	2361.45	0.19064	2361.45	0.04962	2361.45	0.03231	2361.45	0.02559
2361.93	0.07069	2361.93	0.05941	2361.93	0.10471	2361.93	0.12217	2361.93	0.14981	2361.93	0.17355	2361.93	0.18919	2361.93	0.04924	2361.93	0.03201	2361.93	0.02529
2362.41	0.07002	2362.41	0.05886	2362.41	0.10377	2362.41	0.12095	2362.41	0.14842	2362.41	0.17193	2362.41	0.18741	2362.41	0.04877	2362.41	0.03165	2362.41	0.02494
2362.89	0.06918	2362.89	0.05815	2362.89	0.10259	2362.89	0.11943	2362.89	0.14669	2362.89	0.16989	2362.89	0.18518	2362.89	0.04817	2362.89	0.0312	2362.89	0.02453
2363.38	0.06813	2363.38	0.05723	2363.38	0.10111	2363.38	0.11753	2363.38	0.14454	2363.38	0.16733	2363.38	0.1824	2363.38	0.0474	2363.38	0.03064	2363.38	0.02401
2363.86	0.06681	2363.86	0.05608	2363.86	0.09929	2363.86	0.11526	2363.86	0.14197	2363.86	0.16426	2363.86	0.17906	2363.86	0.04642	2363.86	0.02992	2363.86	0.02336
2364.34	0.06526	2364.34	0.05471	2364.34	0.09719	2364.34	0.11266	2364.34	0.13901	2364.34	0.16075	2364.34	0.17525	2364.34	0.04525	2364.34	0.02905	2364.34	0.02258
2364.82	0.06354	2364.82	0.05318	2364.82	0.09486	2364.82	0.10985	2364.82	0.13578	2364.82	0.15692	2364.82	0.1711	2364.82	0.04393	2364.82	0.02806	2364.82	0.02169
2365.3	0.06171	2365.3	0.05154	2365.3	0.09239	2365.3	0.10689	2365.3	0.13237	2365.3	0.15289	2365.3	0.16672	2365.3	0.04252	2365.3	0.027	2365.3	0.02076
2365.79	0.05983	2365.79	0.04985	2365.79	0.08983	2365.79	0.10385	2365.79	0.1288	2365.79	0.14869	2365.79	0.16215	2365.79	0.04107	2365.79	0.02592	2365.79	0.01981
2366.27	0.05791	2366.27	0.04812	2366.27	0.08718	2366.27	0.10071	2366.27	0.1251	2366.27	0.14433	2366.27	0.15741	2366.27	0.03961	2366.27	0.02485	2366.27	0.01887
2366.75	0.05595	2366.75	0.04636	2366.75	0.08443	2366.75	0.09745	2366.75	0.12123	2366.75	0.13979	2366.75	0.15244	2366.75	0.03811	2366.75	0.02377	2366.75	0.01794
2367.23	0.0539	2367.23	0.04454	2367.23	0.08157	2367.23	0.09406	2367.23	0.11718	2367.23	0.13506	2367.23	0.14726	2367.23	0.03657	2367.23	0.02268	2367.23	0.017
2367.71	0.05179	2367.71	0.04268	2367.71	0.07861	2367.71	0.09055	2367.71	0.11297	2367.71	0.13016	2367.71	0.14188	2367.71	0.03498	2367.71	0.02156	2367.71	0.01604
2368.2	0.04961	2368.2	0.04079	2368.2	0.07558	2368.2	0.08698	2368.2	0.10866	2368.2	0.12516	2368.2	0.13639	2368.2	0.03335	2368.2	0.02042	2368.2	0.01509
2368.68	0.04742	2368.68	0.03891	2368.68	0.07254	2368.68	0.08338	2368.68	0.10431	2368.68	0.12012	2368.68	0.13086	2368.68	0.03172	2368.68	0.01929	2368.68	0.01414
2369.16	0.04525	2369.16	0.03707	2369.16	0.06951	2369.16	0.0798	2369.16	0.09996	2369.16	0.1151	2369.16	0.12534	2369.16	0.03012	2369.16	0.01819	2369.16	0.01324
2369.64	0.04312	2369.64	0.03529	2369.64	0.06652	2369.64	0.07627	2369.64	0.09565	2369.64	0.11011	2369.64	0.11985	2369.64	0.02859	2369.64	0.01715	2369.64	0.0124
2370.12	0.04105	2370.12	0.03356	2370.12	0.06357	2370.12	0.07279	2370.12	0.09138	2370.12	0.10515	2370.12	0.11439	2370.12	0.02713	2370.12	0.01618	2370.12	0.01162
2370.61	0.03903	2370.61	0.03187	2370.61	0.06066	2370.61	0.06934	2370.61	0.08713	2370.61	0.10021	2370.61	0.10896	2370.61	0.02572	2370.61	0.01526	2370.61	0.01089
2371.09	0.03703	2371.09	0.03021	2371.09	0.05777	2371.09	0.06593	2371.09	0.08292	2371.09	0.09529	2371.09	0.10356	2371.09	0.02436	2371.09	0.01439	2371.09	0.01021
2371.57	0.03505	2371.57	0.02857	2371.57	0.0549	2371.57	0.06257	2371.57	0.07874	2371.57	0.09041	2371.57	0.09821	2371.57	0.02301	2371.57	0.01354	2371.57	0.00955
2372.05	0.03311	2372.05	0.02696	2372.05	0.05208	2372.05	0.05926	2372.05	0.07461	2372.05	0.08559	2372.05	0.09295	2372.05	0.02168	2372.05	0.0127	2372.05	0.00891
2372.54	0.0312	2372.54	0.02539	2372.54	0.04931	2372.54	0.05604	2372.54	0.07057	2372.54	0.08088	2372.54	0.0878	2372.54	0.02039	2372.54	0.0119	2372.54	0.0083
2373.02	0.02936	2373.02	0.02388	2373.02	0.04663	2373.02	0.05292	2373.02	0.06664	2373.02	0.0763	2373.02	0.0828	2373.02	0.01914	2373.02	0.01114	2373.02	0.00773
2373.5	0.02761	2373.5	0.02244	2373.5	0.04404	2373.5	0.04991	2373.5	0.06285	2373.5	0.07186	2373.5	0.07797	2373.5	0.01796	2373.5	0.01043	2373.5	0.00721
2373.98	0.02593	2373.98	0.02107	2373.98	0.04155	2373.98	0.04702	2373.98	0.05919	2373.98	0.06759	2373.98	0.07331	2373.98	0.01684	2373.98	0.00977	2373.98	0.00674
2374.46	0.02434	2374.46	0.01977	2374.46	0.03915	2374.46	0.04424	2374.46	0.05567	2374.46	0.06348	2374.46	0.06883	2374.46	0.01579	2374.46	0.00917	2374.46	0.00632
2374.95	0.02281	2374.95	0.01852	2374.95	0.03686	2374.95	0.04157	2374.95	0.0523	2374.95	0.05953	2374.95	0.06452	2374.95	0.01479	2374.95	0.00861	2374.95	0.00594
2375.43	0.02136	2375.43	0.01732	2375.43	0.03466	2375.43	0.03902	2375.43	0.04906	2375.43	0.05575	2375.43	0.06039	2375.43	0.01384	2375.43	0.00807	2375.43	0.00558
2375.91	0.01996	2375.91	0.01618	2375.91	0.03256	2375.91	0.03658	2375.91	0.04598	2375.91	0.05215	2375.91	0.05645	2375.91	0.01293	2375.91	0.00756	2375.91	0.00525
2376.39	0.01863	2376.39	0.01509	2376.39	0.03057	2376.39	0.03427	2376.39	0.04303	2376.39	0.04872	2376.39	0.0527	2376.39	0.01206	2376.39	0.00707	2376.39	0.00493
2376.88	0.01736	2376.88	0.01407	2376.88	0.02867	2376.88	0.03208	2376.88	0.04023	2376.88	0.04547	2376.88	0.04914	2376.88	0.01124	2376.88	0.00662	2376.88	0.00465
2377.36	0.01617	2377.36	0.01311	2377.36	0.02688	2377.36	0.03001	2377.36	0.03757	2377.36	0.04239	2377.36	0.04576	2377.36	0.01047	2377.36	0.00619	2377.36	0.00438
2377.84	0.01505	2377.84	0.01221	2377.84	0.02518	2377.84	0.02805	2377.84	0.03503	2377.84	0.03946	2377.84	0.04255	2377.84	0.00975	2377.84	0.0058	2377.84	0.00415
2378.32	0.01397	2378.32	0.01136	2378.32	0.02357	2378.32	0.02618	2378.32	0.03262	2378.32	0.03667	2378.32	0.03949	2378.32	0.00907	2378.32	0.00544	2378.32	0.00393
2378.8	0.01294	2378.8	0.01053	2378.8	0.02201	2378.8	0.0244	2378.8	0.0303	2378.8	0.034	2378.8	0.03657	2378.8	0.00842	2378.8	0.00509	2378.8	0.00372
2379.28	0.01193	2379.28	0.00974	2379.28	0.02051	2379.28	0.02267	2379.28	0.02807	2379.28	0.03142	2379.28	0.03375	2379.28	0.00779	2379.28	0.00475	2379.28	0.00351
2379.77	0.01095	2379.77	0.00895	2379.77	0.01904	2379.77	0.021	2379.77	0.0259	2379.77	0.02893	2379.77	0.03103	2379.77	0.00717	2379.77	0.00442	2379.77	0.00331
2380.25	0.00998	2380.25	0.00819	2380.25	0.01762	2380.25	0.01939	2380.25	0.0238	2380.25	0.02651	2380.25	0.0284	2380.25	0.00656	2380.25	0.00409	2380.25	0.0031
2380.73	0.00905	2380.73	0.00745	2380.73	0.01624	2380.73	0.01782	2380.73	0.02177	2380.73	0.02418	2380.73	0.02586	2380.73	0.00597	2380.73	0.00376	2380.73	0.00291
2381.21	0.00815	2381.21	0.00674	2381.21	0.0149	2381.21	0.01631	2381.21	0.0198	2381.21	0.02193	2381.21	0.0234	2381.21	0.00541	2381.21	0.00346	2381.21	0.00273
2381.7	0.00729	2381.7	0.00606	2381.7	0.01363	2381.7	0.01486	2381.7	0.01791	2381.7	0.01977	2381.7	0.02104	2381.7	0.00487	2381.7	0.00318	2381.7	0.00256
2382.18	0.00648	2382.18	0.00541	2382.18	0.01242	2382.18	0.01349	2382.18	0.01611	2382.18	0.01772	2382.18	0.0188	2382.18	0.00436	2382.18	0.00292	2382.18	0.00241
2382.66	0.00572	2382.66	0.00479	2382.66	0.01127	2382.66	0.01219	2382.66	0.01441	2382.66	0.01578	2382.66	0.01668	2382.66	0.00388	2382.66	0.00267	2382.66	0.00227
2383.14	0.005	2383.14	0.0042	2383.14	0.0102	2383.14	0.01098	2383.14	0.01282	2383.14	0.01397	2383.14	0.0147	2383.14	0.00343	2383.14	0.00243	2383.14	0.00213
2383.62	0.00432	2383.62	0.00364	2383.62	0.0092	2383.62	0.00986	2383.62	0.01134	2383.62	0.01228	2383.62	0.01287	2383.62	0.00299	2383.62	0.0022	2383.62	0.00199
2384.11	0.00369	2384.11	0.00312	2384.11	0.00828	2384.11	0.00883	2384.11	0.00998	2384.11	0.01074	2384.11	0.0112	2384.11	0.00259	2384.11	0.00198	2384.11	0.00185
2384.59	0.00312	2384.59	0.00264	2384.59	0.00745	2384.59	0.0079	2384.59	0.00876	2384.59	0.00934	2384.59	0.00969	2384.59	0.00221	2384.59	0.00176	2384.59	0.0017
2385.07	0.00259	2385.07	0.00221	2385.07	0.0067	2385.07	0.00707	2385.07	0.00766	2385.07	0.0081	2385.07	0.00835	2385.07	0.00186	2385.07	0.00155	2385.07	0.00157
2385.55	0.00214	2385.55	0.00183	2385.55	0.00605	2385.55	0.00635	2385.55	0.00671	2385.55	0.00701	2385.55	0.00719	2385.55	0.00156	2385.55	0.00137	2385.55	0.00144
2386.03	0.00174	2386.03	0.00149	2386.03	0.00548	2386.03	0.00572	2386.03	0.00589	2386.03	0.00607	2386.03	0.00619	2386.03	0.00129	2386.03	0.0012	2386.03	0.00132
2386.52	0.0014	2386.52	0.0012	2386.52	0.00501	2386.52	0.00519	2386.52	0.00521	2386.52	0.00528	2386.52	0.00535	2386.52	0.00107	2386.52	0.00105	2386.52	0.00121
2387	0.00111	2387	0.000951508	2387	0.00462	2387	0.00475	2387	0.00464	2387	0.00463	2387	0.00465	2387	0.000868092	2387	0.000915673	2387	0.0011
2387.48	0.000867199	2387.48	0.000737087	2387.48	0.00429	2387.48	0.00439	2387.48	0.00417	2387.48	0.0041	2387.48	0.00408	2387.48	0.000696861	2387.48	0.000790327	2387.48	0.000998379
2387.96	0.000664672	2387.96	0.000555851	2387.96	0.00403	2387.96	0.0041	2387.96	0.0038	2387.96	0.00367	2387.96	0.00362	2387.96	0.000548628	2387.96	0.000674559	2387.96	0.0009012
2388.45	0.00049953	2388.45	0.000407089	2388.45	0.00383	2388.45	0.00386	2388.45	0.0035	2388.45	0.00333	2388.45	0.00326	2388.45	0.000422817	2388.45	0.000570086	2388.45	0.000812342
2388.93	0.000369029	2388.93	0.000290165	2388.93	0.00367	2388.93	0.00369	2388.93	0.00328	2388.93	0.00307	2388.93	0.00298	2388.93	0.000319616	2388.93	0.000479311	2388.93	0.000734241
2389.41	0.000270225	2389.41	0.000202782	2389.41	0.00356	2389.41	0.00356	2389.41	0.00311	2389.41	0.00288	2389.41	0.00277	2389.41	0.000238574	2389.41	0.000403745	2389.41	0.000667575
2389.89	0.000198029	2389.89	0.000140381	2389.89	0.00348	2389.89	0.00346	2389.89	0.00299	2389.89	0.00274	2389.89	0.00263	2389.89	0.000176619	2389.89	0.000342357	2389.89	0.000610238
2390.37	0.000146171	2390.37	9.67442e-05	2390.37	0.00343	2390.37	0.00341	2390.37	0.00291	2390.37	0.00265	2390.37	0.00253	2390.37	0.000129233	2390.37	0.000292069	2390.37	0.000558629
2390.86	0.000107828	2390.86	6.51758e-05	2390.86	0.00341	2390.86	0.00337	2390.86	0.00286	2390.86	0.00259	2390.86	0.00248	2390.86	9.13019e-05	2390.86	0.000248963	2390.86	0.000508893
2391.34	7.83019e-05	2391.34	4.134e-05	2391.34	0.00339	2391.34	0.00336	2391.34	0.00284	2391.34	0.00256	2391.34	0.00245	2391.34	5.91209e-05	2391.34	0.000209977	2391.34	0.000459106
2391.82	5.55255e-05	2391.82	2.30628e-05	2391.82	0.00339	2391.82	0.00336	2391.82	0.00283	2391.82	0.00254	2391.82	0.00244	2391.82	3.20828e-05	2391.82	0.000174448	2391.82	0.000410222
2392.3	4.03076e-05	2392.3	1.08455e-05	2392.3	0.0034	2392.3	0.00337	2392.3	0.00283	2392.3	0.00254	2392.3	0.00244	2392.3	1.1888e-05	2392.3	0.000144114	2392.3	0.000364612
2392.78	3.39448e-05	2392.78	5.57792e-06	2392.78	0.00341	2392.78	0.00339	2392.78	0.00284	2392.78	0.00255	2392.78	0.00245	2392.78	1.12003e-06	2392.78	0.000120365	2392.78	0.000325675
2393.27	3.69586e-05	2393.27	7.42008e-06	2393.27	0.00344	2393.27	0.00342	2393.27	0.00286	2393.27	0.00257	2393.27	0.00247	2393.27	8.85338e-07	2393.27	0.000104213	2393.27	0.000294732
2393.75	4.67636e-05	2393.75	1.42951e-05	2393.75	0.00348	2393.75	0.00346	2393.75	0.0029	2393.75	0.0026	2393.75	0.0025	2393.75	9.10147e-06	2393.75	9.32543e-05	2393.75	0.000269632
2394.23	5.96419e-05	2394.23	2.34402e-05	2394.23	0.00352	2394.23	0.0035	2394.23	0.00294	2394.23	0.00264	2394.23	0.00253	2394.23	2.19276e-05	2394.23	8.40211e-05	2394.23	0.000247269
2394.71	7.11214e-05	2394.71	3.21155e-05	2394.71	0.00356	2394.71	0.00354	2394.71	0.00299	2394.71	0.00269	2394.71	0.00257	2394.71	3.42826e-05	2394.71	7.21933e-05	2394.71	0.000223842
2395.2	7.90376e-05	2395.2	3.98958e-05	2395.2	0.00361	2395.2	0.00358	2395.2	0.00303	2395.2	0.00273	2395.2	0.00261	2395.2	4.31488e-05	2395.2	5.60768e-05	2395.2	0.000197374
2395.68	8.46703e-05	2395.68	4.87717e-05	2395.68	0.00365	2395.68	0.00362	2395.68	0.00308	2395.68	0.00278	2395.68	0.00265	2395.68	4.88969e-05	2395.68	3.6791e-05	2395.68	0.000168108
2396.16	9.21935e-05	2396.16	6.28086e-05	2396.16	0.00369	2396.16	0.00366	2396.16	0.00312	2396.16	0.00282	2396.16	0.0027	2396.16	5.47791e-05	2396.16	1.84728e-05	2396.16	0.000139467
2396.64	0.000106029	2396.64	8.51548e-05	2396.64	0.00374	2396.64	0.0037	2396.64	0.00317	2396.64	0.00286	2396.64	0.00274	2396.64	6.47834e-05	2396.64	5.20889e-06	2396.64	0.000114469
2397.12	0.000129433	2397.12	0.000116748	2397.12	0.00379	2397.12	0.00376	2397.12	0.00321	2397.12	0.00291	2397.12	0.0028	2397.12	8.19849e-05	2397.12	0	2397.12	9.48273e-05
2397.61	0.000161408	2397.61	0.000155399	2397.61	0.00384	2397.61	0.00381	2397.61	0.00327	2397.61	0.00297	2397.61	0.00285	2397.61	0.000105721	2397.61	1.885e-06	2397.61	7.95871e-05
2398.09	0.000198077	2398.09	0.000196298	2398.09	0.00391	2398.09	0.00387	2398.09	0.00333	2398.09	0.00303	2398.09	0.00292	2398.09	0.000132954	2398.09	7.63126e-06	2398.09	6.60904e-05
2398.57	0.000234364	2398.57	0.000234683	2398.57	0.00397	2398.57	0.00393	2398.57	0.00339	2398.57	0.00309	2398.57	0.00298	2398.57	0.000159901	2398.57	1.2951e-05	2398.57	5.15711e-05
2399.05	0.000266625	2399.05	0.000267904	2399.05	0.00403	2399.05	0.00399	2399.05	0.00345	2399.05	0.00315	2399.05	0.00305	2399.05	0.000183764	2399.05	1.53873e-05	2399.05	3.53428e-05
2399.53	0.000294518	2399.53	0.000296961	2399.53	0.0041	2399.53	0.00404	2399.53	0.00351	2399.53	0.00321	2399.53	0.00311	2399.53	0.000205441	2399.53	1.55177e-05	2399.53	1.88383e-05
2400.02	0.000320854	2400.02	0.000325176	2400.02	0.00416	2400.02	0.0041	2400.02	0.00357	2400.02	0.00327	2400.02	0.00316	2400.02	0.000228232	2400.02	1.65645e-05	2400.02	5.7458e-06
2400.5	0.000350127	2400.5	0.000357235	2400.5	0.00423	2400.5	0.00416	2400.5	0.00363	2400.5	0.00333	2400.5	0.00322	2400.5	0.00025661	2400.5	2.26498e-05	2400.5	0
2400.98	0.000385389	2400.98	0.000395716	2400.98	0.0043	2400.98	0.00423	2400.98	0.00369	2400.98	0.00339	2400.98	0.00329	2400.98	0.000293425	2400.98	3.61651e-05	2400.98	2.41632e-06
2401.46	0.000427095	2401.46	0.000440584	2401.46	0.00437	2401.46	0.0043	2401.46	0.00376	2401.46	0.00346	2401.46	0.00336	2401.46	0.000338188	2401.46	5.62705e-05	2401.46	1.12764e-05
2401.95	0.000472506	2401.95	0.000488949	2401.95	0.00445	2401.95	0.00439	2401.95	0.00384	2401.95	0.00353	2401.95	0.00343	2401.95	0.00038703	2401.95	7.8693e-05	2401.95	2.23336e-05
2402.43	0.000517752	2402.43	0.000536963	2402.43	0.00453	2402.43	0.00447	2402.43	0.00392	2402.43	0.00361	2402.43	0.00351	2402.43	0.000434952	2402.43	9.85768e-05	2402.43	3.04081e-05
2402.91	0.000559926	2402.91	0.00058241	2402.91	0.0046	2402.91	0.00456	2402.91	0.004	2402.91	0.00368	2402.91	0.00359	2402.91	0.000477823	2402.91	0.000112327	2402.91	3.27015e-05
2403.39	0.000599282	2403.39	0.000626109	2403.39	0.00467	2403.39	0.00463	2403.39	0.00408	2403.39	0.00375	2403.39	0.00367	2403.39	0.000515082	2403.39	0.000120414	2403.39	2.98806e-05
2403.87	0.000639152	2403.87	0.000671347	2403.87	0.00474	2403.87	0.00471	2403.87	0.00415	2403.87	0.00382	2403.87	0.00374	2403.87	0.000549239	2403.87	0.000126578	2403.87	2.55443e-05
2404.36	0.000683982	2404.36	0.000722067	2404.36	0.00481	2404.36	0.00478	2404.36	0.00422	2404.36	0.00389	2404.36	0.0038	2404.36	0.00058451	2404.36	0.000135984	2404.36	2.42689e-05
2404.84	0.000737477	2404.84	0.000781112	2404.84	0.00488	2404.84	0.00486	2404.84	0.00429	2404.84	0.00396	2404.84	0.00388	2404.84	0.000624799	2404.84	0.000153413	2404.84	2.89623e-05
2405.32	0.000799818	2405.32	0.000848077	2405.32	0.00497	2405.32	0.00495	2405.32	0.00438	2405.32	0.00404	2405.32	0.00396	2405.32	0.000670951	2405.32	0.000179878	2405.32	4.05661e-05
2405.8	0.000867821	2405.8	0.000919587	2405.8	0.00506	2405.8	0.00504	2405.8	0.00447	2405.8	0.00413	2405.8	0.00404	2405.8	0.000721055	2405.8	0.000213143	2405.8	5.7138e-05
2406.28	0.000936825	2406.28	0.000991234	2406.28	0.00515	2406.28	0.00513	2406.28	0.00456	2406.28	0.00422	2406.28	0.00413	2406.28	0.000771823	2406.28	0.000248937	2406.28	7.50409e-05
2406.77	0.001	2406.77	0.00106	2406.77	0.00525	2406.77	0.00522	2406.77	0.00466	2406.77	0.00432	2406.77	0.00423	2406.77	0.000820557	2406.77	0.000283562	2406.77	9.20324e-05
2407.25	0.00106	2407.25	0.00112	2407.25	0.00533	2407.25	0.00531	2407.25	0.00475	2407.25	0.0044	2407.25	0.00432	2407.25	0.000866604	2407.25	0.000315208	2407.25	0.000108069
2407.73	0.00112	2407.73	0.00118	2407.73	0.00542	2407.73	0.0054	2407.73	0.00483	2407.73	0.00449	2407.73	0.0044	2407.73	0.000912278	2407.73	0.00034537	2407.73	0.00012538
2408.21	0.00118	2408.21	0.00125	2408.21	0.00551	2408.21	0.00549	2408.21	0.00492	2408.21	0.00457	2408.21	0.00449	2408.21	0.000961243	2408.21	0.000377389	2408.21	0.00014673
2408.7	0.00124	2408.7	0.00131	2408.7	0.0056	2408.7	0.00558	2408.7	0.005	2408.7	0.00466	2408.7	0.00457	2408.7	0.00102	2408.7	0.000413435	2408.7	0.000172975
2409.18	0.0013	2409.18	0.00138	2409.18	0.00569	2409.18	0.00567	2409.18	0.00509	2409.18	0.00475	2409.18	0.00466	2409.18	0.00108	2409.18	0.000454016	2409.18	0.00020321
2409.66	0.00137	2409.66	0.00145	2409.66	0.00579	2409.66	0.00577	2409.66	0.00519	2409.66	0.00485	2409.66	0.00475	2409.66	0.00114	2409.66	0.000497183	2409.66	0.000234172
2410.14	0.00143	2410.14	0.00152	2410.14	0.00589	2410.14	0.00587	2410.14	0.00528	2410.14	0.00495	2410.14	0.00485	2410.14	0.0012	2410.14	0.000539401	2410.14	0.000261827
2410.62	0.00149	2410.62	0.0016	2410.62	0.00599	2410.62	0.00597	2410.62	0.00538	2410.62	0.00505	2410.62	0.00494	2410.62	0.00126	2410.62	0.000577973	2410.62	0.000283644
2411.11	0.00155	2411.11	0.00166	2411.11	0.00609	2411.11	0.00606	2411.11	0.00547	2411.11	0.00515	2411.11	0.00503	2411.11	0.00132	2411.11	0.000612576	2411.11	0.000300211
2411.59	0.00161	2411.59	0.00173	2411.59	0.00619	2411.59	0.00615	2411.59	0.00556	2411.59	0.00524	2411.59	0.00512	2411.59	0.00138	2411.59	0.000645155	2411.59	0.000314574
2412.07	0.00167	2412.07	0.0018	2412.07	0.00628	2412.07	0.00624	2412.07	0.00565	2412.07	0.00532	2412.07	0.0052	2412.07	0.00144	2412.07	0.000679148	2412.07	0.00033018
2412.55	0.00174	2412.55	0.00188	2412.55	0.00638	2412.55	0.00634	2412.55	0.00574	2412.55	0.00541	2412.55	0.00529	2412.55	0.0015	2412.55	0.000717252	2412.55	0.000350241
2413.03	0.00182	2413.03	0.00196	2413.03	0.00648	2413.03	0.00644	2413.03	0.00584	2413.03	0.0055	2413.03	0.00539	2413.03	0.00157	2413.03	0.000759598	2413.03	0.000375364
2413.52	0.0019	2413.52	0.00204	2413.52	0.00658	2413.52	0.00655	2413.52	0.00594	2413.52	0.00559	2413.52	0.00549	2413.52	0.00165	2413.52	0.000804216	2413.52	0.000403951
2414	0.00199	2414	0.00212	2414	0.00668	2414	0.00665	2414	0.00604	2414	0.00569	2414	0.00559	2414	0.00172	2414	0.00084785	2414	0.000432992
2414.48	0.00207	2414.48	0.0022	2414.48	0.00679	2414.48	0.00676	2414.48	0.00614	2414.48	0.00579	2414.48	0.0057	2414.48	0.00178	2414.48	0.000888031	2414.48	0.000460772
2414.96	0.00214	2414.96	0.00228	2414.96	0.00689	2414.96	0.00687	2414.96	0.00624	2414.96	0.00588	2414.96	0.0058	2414.96	0.00185	2414.96	0.000924855	2414.96	0.000487368
2415.45	0.00222	2415.45	0.00235	2415.45	0.007	2415.45	0.00697	2415.45	0.00634	2415.45	0.00597	2415.45	0.0059	2415.45	0.00191	2415.45	0.000960607	2415.45	0.000514645
2415.93	0.0023	2415.93	0.00243	2415.93	0.0071	2415.93	0.00707	2415.93	0.00643	2415.93	0.00607	2415.93	0.00599	2415.93	0.00197	2415.93	0.000999102	2415.93	0.000544765
2416.41	0.00238	2416.41	0.00251	2416.41	0.00721	2416.41	0.00718	2416.41	0.00653	2416.41	0.00617	2416.41	0.00608	2416.41	0.00205	2416.41	0.00104	2416.41	0.000579189
2416.89	0.00246	2416.89	0.0026	2416.89	0.00733	2416.89	0.00728	2416.89	0.00663	2416.89	0.00627	2416.89	0.00618	2416.89	0.00213	2416.89	0.00109	2416.89	0.000617331
2417.37	0.00255	2417.37	0.00269	2417.37	0.00744	2417.37	0.00739	2417.37	0.00674	2417.37	0.00638	2417.37	0.00629	2417.37	0.00221	2417.37	0.00115	2417.37	0.000656608
2417.86	0.00263	2417.86	0.00277	2417.86	0.00756	2417.86	0.0075	2417.86	0.00685	2417.86	0.0065	2417.86	0.00639	2417.86	0.00229	2417.86	0.00121	2417.86	0.000694654
2418.34	0.00272	2418.34	0.00286	2418.34	0.00767	2418.34	0.00762	2418.34	0.00696	2418.34	0.00661	2418.34	0.0065	2418.34	0.00237	2418.34	0.00126	2418.34	0.000730527
2418.82	0.0028	2418.82	0.00294	2418.82	0.00779	2418.82	0.00773	2418.82	0.00707	2418.82	0.00672	2418.82	0.00661	2418.82	0.00245	2418.82	0.00132	2418.82	0.00076543
2419.3	0.00288	2419.3	0.00302	2419.3	0.0079	2419.3	0.00784	2419.3	0.00718	2419.3	0.00683	2419.3	0.00672	2419.3	0.00252	2419.3	0.00137	2419.3	0.000802282
2419.78	0.00297	2419.78	0.00312	2419.78	0.00801	2419.78	0.00796	2419.78	0.00729	2419.78	0.00694	2419.78	0.00683	2419.78	0.00259	2419.78	0.00143	2419.78	0.00084442
2420.27	0.00307	2420.27	0.00321	2420.27	0.00813	2420.27	0.00808	2420.27	0.0074	2420.27	0.00705	2420.27	0.00695	2420.27	0.00267	2420.27	0.00148	2420.27	0.000893814
2420.75	0.00317	2420.75	0.00332	2420.75	0.00826	2420.75	0.00821	2420.75	0.00752	2420.75	0.00717	2420.75	0.00706	2420.75	0.00276	2420.75	0.00155	2420.75	0.00094913
2421.23	0.00327	2421.23	0.00343	2421.23	0.00839	2421.23	0.00835	2421.23	0.00765	2421.23	0.00729	2421.23	0.00719	2421.23	0.00285	2421.23	0.00161	2421.23	0.00101
2421.71	0.00338	2421.71	0.00355	2421.71	0.00853	2421.71	0.00848	2421.71	0.00778	2421.71	0.00742	2421.71	0.00732	2421.71	0.00295	2421.71	0.00168	2421.71	0.00106
2422.19	0.00348	2422.19	0.00366	2422.19	0.00866	2422.19	0.00861	2422.19	0.00791	2422.19	0.00754	2422.19	0.00745	2422.19	0.00304	2422.19	0.00174	2422.19	0.00112
2422.68	0.00357	2422.68	0.00378	2422.68	0.0088	2422.68	0.00875	2422.68	0.00803	2422.68	0.00766	2422.68	0.00757	2422.68	0.00313	2422.68	0.0018	2422.68	0.00117
2423.16	0.00366	2423.16	0.00389	2423.16	0.00893	2423.16	0.00888	2423.16	0.00815	2423.16	0.00778	2423.16	0.00769	2423.16	0.00322	2423.16	0.00186	2423.16	0.00122
2423.64	0.00376	2423.64	0.004	2423.64	0.00906	2423.64	0.00901	2423.64	0.00827	2423.64	0.00789	2423.64	0.00781	2423.64	0.00331	2423.64	0.00192	2423.64	0.00127
2424.12	0.00385	2424.12	0.00411	2424.12	0.00919	2424.12	0.00914	2424.12	0.0084	2424.12	0.00801	2424.12	0.00793	2424.12	0.0034	2424.12	0.00199	2424.12	0.00133
2424.61	0.00396	2424.61	0.00422	2424.61	0.00932	2424.61	0.00927	2424.61	0.00852	2424.61	0.00813	2424.61	0.00805	2424.61	0.0035	2424.61	0.00207	2424.61	0.00138
2425.09	0.00406	2425.09	0.00433	2425.09	0.00945	2425.09	0.00941	2425.09	0.00865	2425.09	0.00825	2425.09	0.00817	2425.09	0.00359	2425.09	0.00215	2425.09	0.00144
2425.57	0.00417	2425.57	0.00443	2425.57	0.00958	2425.57	0.00954	2425.57	0.00878	2425.57	0.00837	2425.57	0.00829	2425.57	0.00369	2425.57	0.00222	2425.57	0.0015
2426.05	0.00427	2426.05	0.00453	2426.05	0.0097	2426.05	0.00967	2426.05	0.00891	2426.05	0.00849	2426.05	0.00841	2426.05	0.00377	2426.05	0.00229	2426.05	0.00155
2426.53	0.00437	2426.53	0.00463	2426.53	0.00983	2426.53	0.00979	2426.53	0.00903	2426.53	0.00861	2426.53	0.00852	2426.53	0.00386	2426.53	0.00236	2426.53	0.0016
2427.02	0.00447	2427.02	0.00472	2427.02	0.00995	2427.02	0.00991	2427.02	0.00915	2427.02	0.00873	2427.02	0.00864	2427.02	0.00395	2427.02	0.00242	2427.02	0.00165
2427.5	0.00457	2427.5	0.00483	2427.5	0.01008	2427.5	0.01003	2427.5	0.00927	2427.5	0.00885	2427.5	0.00876	2427.5	0.00404	2427.5	0.00249	2427.5	0.0017
2427.98	0.00468	2427.98	0.00493	2427.98	0.01021	2427.98	0.01017	2427.98	0.00939	2427.98	0.00897	2427.98	0.00888	2427.98	0.00413	2427.98	0.00257	2427.98	0.00176
2428.46	0.0048	2428.46	0.00505	2428.46	0.01035	2428.46	0.0103	2428.46	0.00952	2428.46	0.0091	2428.46	0.00901	2428.46	0.00423	2428.46	0.00265	2428.46	0.00182
2428.94	0.00491	2428.94	0.00517	2428.94	0.0105	2428.94	0.01045	2428.94	0.00965	2428.94	0.00924	2428.94	0.00914	2428.94	0.00434	2428.94	0.00273	2428.94	0.00189
2429.43	0.00503	2429.43	0.00528	2429.43	0.01065	2429.43	0.0106	2429.43	0.00979	2429.43	0.00937	2429.43	0.00928	2429.43	0.00445	2429.43	0.00281	2429.43	0.00196
2429.91	0.00514	2429.91	0.0054	2429.91	0.01079	2429.91	0.01075	2429.91	0.00992	2429.91	0.00951	2429.91	0.00942	2429.91	0.00455	2429.91	0.0029	2429.91	0.00203
2430.39	0.00525	2430.39	0.00552	2430.39	0.01093	2430.39	0.01089	2430.39	0.01006	2430.39	0.00964	2430.39	0.00956	2430.39	0.00466	2430.39	0.00297	2430.39	0.00209
2430.87	0.00536	2430.87	0.00565	2430.87	0.01107	2430.87	0.01104	2430.87	0.0102	2430.87	0.00977	2430.87	0.0097	2430.87	0.00476	2430.87	0.00305	2430.87	0.00216
2431.36	0.00548	2431.36	0.00578	2431.36	0.01122	2431.36	0.01119	2431.36	0.01034	2431.36	0.00991	2431.36	0.00983	2431.36	0.00488	2431.36	0.00314	2431.36	0.00224
2431.84	0.00561	2431.84	0.00591	2431.84	0.01137	2431.84	0.01134	2431.84	0.01049	2431.84	0.01004	2431.84	0.00997	2431.84	0.005	2431.84	0.00323	2431.84	0.00231
2432.32	0.00574	2432.32	0.00606	2432.32	0.01152	2432.32	0.0115	2432.32	0.01064	2432.32	0.01019	2432.32	0.01011	2432.32	0.00512	2432.32	0.00332	2432.32	0.00239
2432.8	0.00587	2432.8	0.0062	2432.8	0.01168	2432.8	0.01166	2432.8	0.0108	2432.8	0.01034	2432.8	0.01026	2432.8	0.00525	2432.8	0.00342	2432.8	0.00248
2433.28	0.00601	2433.28	0.00635	2433.28	0.01185	2433.28	0.01181	2433.28	0.01096	2433.28	0.01049	2433.28	0.01041	2433.28	0.00537	2433.28	0.00352	2433.28	0.00255
2433.76	0.00614	2433.76	0.00649	2433.76	0.01201	2433.76	0.01197	2433.76	0.01112	2433.76	0.01065	2433.76	0.01057	2433.76	0.0055	2433.76	0.00361	2433.76	0.00263
2434.25	0.00626	2434.25	0.00662	2434.25	0.01216	2434.25	0.01212	2434.25	0.01126	2434.25	0.0108	2434.25	0.01072	2434.25	0.00561	2434.25	0.0037	2434.25	0.0027
2434.73	0.00638	2434.73	0.00676	2434.73	0.01232	2434.73	0.01227	2434.73	0.0114	2434.73	0.01094	2434.73	0.01086	2434.73	0.00572	2434.73	0.00378	2434.73	0.00277
2435.21	0.0065	2435.21	0.00689	2435.21	0.01247	2435.21	0.01243	2435.21	0.01153	2435.21	0.01108	2435.21	0.01101	2435.21	0.00584	2435.21	0.00387	2435.21	0.00284
2435.69	0.00663	2435.69	0.00702	2435.69	0.01262	2435.69	0.01258	2435.69	0.01167	2435.69	0.01122	2435.69	0.01115	2435.69	0.00595	2435.69	0.00395	2435.69	0.00292
2436.18	0.00676	2436.18	0.00716	2436.18	0.01277	2436.18	0.01274	2436.18	0.0118	2436.18	0.01136	2436.18	0.0113	2436.18	0.00607	2436.18	0.00404	2436.18	0.00299
2436.66	0.00689	2436.66	0.00729	2436.66	0.01293	2436.66	0.01289	2436.66	0.01194	2436.66	0.01151	2436.66	0.01144	2436.66	0.00619	2436.66	0.00413	2436.66	0.00307
2437.14	0.00702	2437.14	0.00742	2437.14	0.01308	2437.14	0.01305	2437.14	0.01209	2437.14	0.01165	2437.14	0.01158	2437.14	0.00631	2437.14	0.00421	2437.14	0.00314
2437.62	0.00714	2437.62	0.00754	2437.62	0.01324	2437.62	0.01319	2437.62	0.01224	2437.62	0.01179	2437.62	0.01172	2437.62	0.00642	2437.62	0.00429	2437.62	0.00321
2438.1	0.00726	2438.1	0.00766	2438.1	0.01338	2438.1	0.01334	2438.1	0.01238	2438.1	0.01193	2438.1	0.01185	2438.1	0.00652	2438.1	0.00437	2438.1	0.00327
2438.59	0.00738	2438.59	0.00778	2438.59	0.01353	2438.59	0.01348	2438.59	0.01253	2438.59	0.01207	2438.59	0.01197	2438.59	0.00662	2438.59	0.00445	2438.59	0.00333
2439.07	0.0075	2439.07	0.0079	2439.07	0.01367	2439.07	0.01363	2439.07	0.01267	2439.07	0.0122	2439.07	0.0121	2439.07	0.00672	2439.07	0.00453	2439.07	0.00339
2439.55	0.00762	2439.55	0.00802	2439.55	0.01382	2439.55	0.01378	2439.55	0.01282	2439.55	0.01234	2439.55	0.01224	2439.55	0.00683	2439.55	0.00462	2439.55	0.00346
2440.03	0.00774	2440.03	0.00815	2440.03	0.01398	2440.03	0.01394	2440.03	0.01297	2440.03	0.01248	2440.03	0.01239	2440.03	0.00693	2440.03	0.00471	2440.03	0.00353
2440.51	0.00786	2440.51	0.00828	2440.51	0.01413	2440.51	0.01409	2440.51	0.01312	2440.51	0.01262	2440.51	0.01254	2440.51	0.00704	2440.51	0.0048	2440.51	0.0036
2441	0.00797	2441	0.0084	2441	0.01429	2441	0.01425	2441	0.01327	2441	0.01277	2441	0.01269	2441	0.00715	2441	0.00489	2441	0.00367
2441.48	0.00808	2441.48	0.00852	2441.48	0.01444	2441.48	0.0144	2441.48	0.01342	2441.48	0.01291	2441.48	0.01285	2441.48	0.00726	2441.48	0.00497	2441.48	0.00373
2441.96	0.00818	2441.96	0.00864	2441.96	0.01459	2441.96	0.01455	2441.96	0.01356	2441.96	0.01306	2441.96	0.01299	2441.96	0.00736	2441.96	0.00504	2441.96	0.00379
2442.44	0.00828	2442.44	0.00876	2442.44	0.01473	2442.44	0.0147	2442.44	0.0137	2442.44	0.01319	2442.44	0.01313	2442.44	0.00747	2442.44	0.00511	2442.44	0.00384
2442.93	0.00839	2442.93	0.00887	2442.93	0.01487	2442.93	0.01484	2442.93	0.01383	2442.93	0.01333	2442.93	0.01326	2442.93	0.00757	2442.93	0.00517	2442.93	0.00389
2443.41	0.0085	2443.41	0.00899	2443.41	0.01501	2443.41	0.01499	2443.41	0.01396	2443.41	0.01346	2443.41	0.01339	2443.41	0.00767	2443.41	0.00524	2443.41	0.00395
2443.89	0.00861	2443.89	0.00911	2443.89	0.01515	2443.89	0.01514	2443.89	0.0141	2443.89	0.0136	2443.89	0.01352	2443.89	0.00777	2443.89	0.00532	2443.89	0.004
2444.37	0.00873	2444.37	0.00923	2444.37	0.01529	2444.37	0.01529	2444.37	0.01424	2444.37	0.01374	2444.37	0.01366	2444.37	0.00787	2444.37	0.00539	2444.37	0.00406
2444.85	0.00885	2444.85	0.00935	2444.85	0.01543	2444.85	0.01544	2444.85	0.01438	2444.85	0.01388	2444.85	0.01379	2444.85	0.00797	2444.85	0.00547	2444.85	0.00411
2445.34	0.00896	2445.34	0.00947	2445.34	0.01557	2445.34	0.01559	2445.34	0.01451	2445.34	0.01403	2445.34	0.01394	2445.34	0.00807	2445.34	0.00554	2445.34	0.00416
2445.82	0.00907	2445.82	0.00958	2445.82	0.01571	2445.82	0.01574	2445.82	0.01465	2445.82	0.01417	2445.82	0.01408	2445.82	0.00816	2445.82	0.00561	2445.82	0.00421
2446.3	0.00918	2446.3	0.0097	2446.3	0.01585	2446.3	0.01588	2446.3	0.01478	2446.3	0.01432	2446.3	0.01422	2446.3	0.00826	2446.3	0.00568	2446.3	0.00427
2446.78	0.00929	2446.78	0.00982	2446.78	0.016	2446.78	0.01603	2446.78	0.01492	2446.78	0.01447	2446.78	0.01437	2446.78	0.00837	2446.78	0.00576	2446.78	0.00433
2447.26	0.00942	2447.26	0.00996	2447.26	0.01617	2447.26	0.01619	2447.26	0.01507	2447.26	0.01462	2447.26	0.01453	2447.26	0.00849	2447.26	0.00584	2447.26	0.00441
2447.75	0.00955	2447.75	0.0101	2447.75	0.01634	2447.75	0.01636	2447.75	0.01523	2447.75	0.01479	2447.75	0.01469	2447.75	0.00862	2447.75	0.00594	2447.75	0.0045
2448.23	0.00969	2448.23	0.01025	2448.23	0.01652	2448.23	0.01653	2448.23	0.0154	2448.23	0.01496	2448.23	0.01485	2448.23	0.00875	2448.23	0.00603	2448.23	0.00459
2448.71	0.00983	2448.71	0.0104	2448.71	0.0167	2448.71	0.0167	2448.71	0.01557	2448.71	0.01513	2448.71	0.01502	2448.71	0.00888	2448.71	0.00613	2448.71	0.00469
2449.19	0.00996	2449.19	0.01055	2449.19	0.01687	2449.19	0.01686	2449.19	0.01574	2449.19	0.0153	2449.19	0.01518	2449.19	0.009	2449.19	0.00622	2449.19	0.00477
2449.68	0.01009	2449.68	0.01068	2449.68	0.01704	2449.68	0.01702	2449.68	0.0159	2449.68	0.01546	2449.68	0.01533	2449.68	0.00912	2449.68	0.00631	2449.68	0.00485
2450.16	0.01021	2450.16	0.01082	2450.16	0.01719	2450.16	0.01718	2450.16	0.01605	2450.16	0.01562	2450.16	0.01548	2450.16	0.00923	2450.16	0.00639	2450.16	0.00492
2450.64	0.01033	2450.64	0.01095	2450.64	0.01735	2450.64	0.01733	2450.64	0.01621	2450.64	0.01577	2450.64	0.01563	2450.64	0.00935	2450.64	0.00648	2450.64	0.00499
2451.12	0.01045	2451.12	0.01108	2451.12	0.01751	2451.12	0.01749	2451.12	0.01636	2451.12	0.01592	2451.12	0.01578	2451.12	0.00947	2451.12	0.00657	2451.12	0.00506
2451.6	0.01058	2451.6	0.01121	2451.6	0.01767	2451.6	0.01766	2451.6	0.01652	2451.6	0.01607	2451.6	0.01594	2451.6	0.00959	2451.6	0.00666	2451.6	0.00513
2452.09	0.01071	2452.09	0.01135	2452.09	0.01784	2452.09	0.01784	2452.09	0.01669	2452.09	0.01623	2452.09	0.01611	2452.09	0.00972	2452.09	0.00676	2452.09	0.0052
2452.57	0.01084	2452.57	0.01149	2452.57	0.01801	2452.57	0.01801	2452.57	0.01686	2452.57	0.0164	2452.57	0.01629	2452.57	0.00984	2452.57	0.00687	2452.57	0.00528
2453.05	0.01097	2453.05	0.01163	2453.05	0.01819	2453.05	0.01819	2453.05	0.01703	2453.05	0.01656	2453.05	0.01646	2453.05	0.00997	2453.05	0.00697	2453.05	0.00535
2453.53	0.0111	2453.53	0.01177	2453.53	0.01836	2453.53	0.01837	2453.53	0.01719	2453.53	0.01672	2453.53	0.01663	2453.53	0.01008	2453.53	0.00706	2453.53	0.00542
2454.01	0.01123	2454.01	0.01191	2454.01	0.01853	2454.01	0.01854	2454.01	0.01735	2454.01	0.01687	2454.01	0.01679	2454.01	0.0102	2454.01	0.00716	2454.01	0.00549
2454.5	0.01136	2454.5	0.01206	2454.5	0.0187	2454.5	0.01871	2454.5	0.01751	2454.5	0.01703	2454.5	0.01695	2454.5	0.01031	2454.5	0.00725	2454.5	0.00557
2454.98	0.0115	2454.98	0.01221	2454.98	0.01887	2454.98	0.01888	2454.98	0.01767	2454.98	0.01718	2454.98	0.0171	2454.98	0.01043	2454.98	0.00735	2454.98	0.00565
2455.46	0.01165	2455.46	0.01236	2455.46	0.01905	2455.46	0.01906	2455.46	0.01783	2455.46	0.01734	2455.46	0.01726	2455.46	0.01056	2455.46	0.00744	2455.46	0.00573
2455.94	0.01179	2455.94	0.01251	2455.94	0.01923	2455.94	0.01923	2455.94	0.018	2455.94	0.0175	2455.94	0.01742	2455.94	0.01068	2455.94	0.00754	2455.94	0.00581
2456.43	0.01194	2456.43	0.01266	2456.43	0.01941	2456.43	0.01941	2456.43	0.01816	2456.43	0.01767	2456.43	0.01758	2456.43	0.01081	2456.43	0.00763	2456.43	0.00589
2456.91	0.01207	2456.91	0.0128	2456.91	0.01958	2456.91	0.01958	2456.91	0.01833	2456.91	0.01783	2456.91	0.01775	2456.91	0.01093	2456.91	0.00772	2456.91	0.00597
2457.39	0.0122	2457.39	0.01294	2457.39	0.01975	2457.39	0.01975	2457.39	0.01849	2457.39	0.018	2457.39	0.01791	2457.39	0.01105	2457.39	0.00781	2457.39	0.00605
2457.87	0.01233	2457.87	0.01308	2457.87	0.01992	2457.87	0.01992	2457.87	0.01865	2457.87	0.01817	2457.87	0.01808	2457.87	0.01118	2457.87	0.0079	2457.87	0.00612
2458.35	0.01246	2458.35	0.01323	2458.35	0.02009	2458.35	0.02009	2458.35	0.01881	2458.35	0.01833	2458.35	0.01825	2458.35	0.0113	2458.35	0.00799	2458.35	0.0062
2458.84	0.01259	2458.84	0.01338	2458.84	0.02026	2458.84	0.02027	2458.84	0.01897	2458.84	0.01851	2458.84	0.01842	2458.84	0.01144	2458.84	0.00809	2458.84	0.00628
2459.32	0.01273	2459.32	0.01353	2459.32	0.02044	2459.32	0.02045	2459.32	0.01915	2459.32	0.01868	2459.32	0.0186	2459.32	0.01158	2459.32	0.00819	2459.32	0.00637
2459.8	0.01287	2459.8	0.01369	2459.8	0.02062	2459.8	0.02063	2459.8	0.01933	2459.8	0.01886	2459.8	0.01877	2459.8	0.01172	2459.8	0.00829	2459.8	0.00646
2460.28	0.01301	2460.28	0.01384	2460.28	0.02081	2460.28	0.02082	2460.28	0.01951	2460.28	0.01904	2460.28	0.01895	2460.28	0.01186	2460.28	0.0084	2460.28	0.00654
2460.76	0.01315	2460.76	0.014	2460.76	0.02099	2460.76	0.021	2460.76	0.01969	2460.76	0.01921	2460.76	0.01912	2460.76	0.01199	2460.76	0.0085	2460.76	0.00663
2461.25	0.01329	2461.25	0.01414	2461.25	0.02117	2461.25	0.02118	2461.25	0.01987	2461.25	0.01938	2461.25	0.01929	2461.25	0.01212	2461.25	0.0086	2461.25	0.0067
2461.73	0.01343	2461.73	0.01429	2461.73	0.02134	2461.73	0.02136	2461.73	0.02004	2461.73	0.01955	2461.73	0.01946	2461.73	0.01225	2461.73	0.00869	2461.73	0.00678
2462.21	0.01358	2462.21	0.01444	2462.21	0.02152	2462.21	0.02155	2462.21	0.02021	2462.21	0.01971	2462.21	0.01963	2462.21	0.01238	2462.21	0.00879	2462.21	0.00686
2462.69	0.01373	2462.69	0.01459	2462.69	0.0217	2462.69	0.02174	2462.69	0.02038	2462.69	0.01988	2462.69	0.01981	2462.69	0.01252	2462.69	0.0089	2462.69	0.00695
2463.18	0.01389	2463.18	0.01475	2463.18	0.02188	2463.18	0.02194	2463.18	0.02056	2463.18	0.02005	2463.18	0.01999	2463.18	0.01266	2463.18	0.00901	2463.18	0.00704
2463.66	0.01405	2463.66	0.01491	2463.66	0.02208	2463.66	0.02214	2463.66	0.02075	2463.66	0.02023	2463.66	0.02018	2463.66	0.01281	2463.66	0.00913	2463.66	0.00714
2464.14	0.01421	2464.14	0.01507	2464.14	0.02227	2464.14	0.02235	2464.14	0.02094	2464.14	0.02042	2464.14	0.02038	2464.14	0.01296	2464.14	0.00925	2464.14	0.00724
2464.62	0.01438	2464.62	0.01523	2464.62	0.02247	2464.62	0.02255	2464.62	0.02113	2464.62	0.02061	2464.62	0.02057	2464.62	0.0131	2464.62	0.00937	2464.62	0.00734
2465.1	0.01453	2465.1	0.0154	2465.1	0.02267	2465.1	0.02275	2465.1	0.02133	2465.1	0.0208	2465.1	0.02076	2465.1	0.01325	2465.1	0.00948	2465.1	0.00744
2465.59	0.01469	2465.59	0.01557	2465.59	0.02286	2465.59	0.02295	2465.59	0.02152	2465.59	0.02099	2465.59	0.02094	2465.59	0.01339	2465.59	0.0096	2465.59	0.00754
2466.07	0.01485	2466.07	0.01574	2466.07	0.02306	2466.07	0.02315	2466.07	0.0217	2466.07	0.02118	2466.07	0.02112	2466.07	0.01354	2466.07	0.00972	2466.07	0.00764
2466.55	0.01501	2466.55	0.01591	2466.55	0.02326	2466.55	0.02335	2466.55	0.02189	2466.55	0.02137	2466.55	0.02129	2466.55	0.01369	2466.55	0.00984	2466.55	0.00774
2467.03	0.01517	2467.03	0.01609	2467.03	0.02346	2467.03	0.02355	2467.03	0.02209	2467.03	0.02157	2467.03	0.02147	2467.03	0.01384	2467.03	0.00997	2467.03	0.00785
2467.51	0.01534	2467.51	0.01628	2467.51	0.02367	2467.51	0.02376	2467.51	0.02228	2467.51	0.02176	2467.51	0.02165	2467.51	0.01399	2467.51	0.0101	2467.51	0.00796
2468	0.01551	2468	0.01646	2468	0.02387	2468	0.02397	2468	0.02248	2468	0.02196	2468	0.02184	2468	0.01415	2468	0.01023	2468	0.00807
[truncated: 67 more rows]

[truncated: 7 more sheets: Figure 6c, Figure 6d, Figure 7, Figure 8a, Figure 8b, Figure 8c, Figure 8d]
